# Supplementary material for: Niche-specification of aerobic 2,4-dichlorophenoxyacetic acid biodegradation by tfd-carrying bacteria in the rice paddy ecosystem
Source: Front Microbiol. 2024 Aug 23;15:1425193. doi: 10.3389/fmicb.2024.1425193 (PMC11377324; doi:10.3389/fmicb.2024.1425193)
Supplement: Supplementary file 2 [file Data_Sheet_2.xlsx]

## Sheet: Table S2
SIMPER ANALYSIS BASED ON NICHES
ASV code	average	ava	avb	Comparison	Position	p	Kingdom	Phylum	Class	Order	Family	Genus	Species	Status		#	pairs	Df	SumsOfSqs	F.Model	R2	p.value	p.adjusted	sig
e4bb06ed5943abeb94ffc8e25435fb72	0.00672997	3.41667	386.5	Bulk soil_Root surface & Rhizosphere	1	0.001	Bacteria	Proteobacteria	Alphaproteobacteria	Rhizobiales	Methylocystaceae	Pleomorphomonas	oryzae	Less		#1	Bulk soil vs Rhizosphere	1	0.436266	8.73499	0.353143	0.001	0.01	*
28e2636f5b98869f75d0154f546c2451	0.00340378	3.58333	197.333	Bulk soil_Root surface & Rhizosphere	3	0.001	Bacteria	Proteobacteria	Deltaproteobacteria	Desulfuromonadales	Pelobacteraceae	Desulfuromonas	Unidentified	Less		#2	Bulk soil vs Root surface	1	0.754605	16.2602	0.504033	0.001	0.01	*
18ea38b36185f836b7dd09a837f9540a	0.00340232	0	193.667	Bulk soil_Root surface & Rhizosphere	4	0.001	Bacteria	Bacteroidetes	Bacteroidia	Bacteroidales	Unidentified	Unidentified	Unidentified	More		#3	Bulk soil vs Surface soil	1	1.38586	13.4276	0.379015	0.001	0.01	*
093123481e2d1fcd69b9aae895b53041	0.00245951	40.25	180.25	Bulk soil_Root surface & Rhizosphere	6	0.001	Bacteria	Proteobacteria	Alphaproteobacteria	Rhizobiales	Beijerinckiaceae	Unidentified	Unidentified	Less		#4	Bulk soil vs Surface water	1	3.40035	18.7761	0.460469	0.001	0.01	*
365265aede0d8c74c43e1e7098a31632	0.0021506	1.16667	123.583	Bulk soil_Root surface & Rhizosphere	8	0.001	Bacteria	Proteobacteria	Deltaproteobacteria	Desulfobacterales	Desulfobulbaceae	Desulfocapsa	thiozymogenes	Less		#5	Rhizosphere vs Root surface	1	0.199525	3.46337	0.257244	0.04	0.4	.
6c7ba32d003e2a37c606dae8b1fc26d5	0.0020774	40.8333	159.083	Bulk soil_Root surface & Rhizosphere	9	0.001	Bacteria	Chloroflexi	Ellin6529	Unidentified	Unidentified	Unidentified	Unidentified	Less		#6	Rhizosphere vs Surface soil	1	1.05301	8.00698	0.333527	0.001	0.01	*
e1b41882b9aeb964f5efb2aa11707e83	0.00204373	0	116.333	Bulk soil_Root surface & Rhizosphere	11	0.001	Bacteria	Proteobacteria	Deltaproteobacteria	Desulfuromonadales	Pelobacteraceae	Desulfuromonas	Unidentified	More		#7	Rhizosphere vs Surface water	1	2.17776	9.12685	0.363231	0.001	0.01	*
0ef99649385b7481a0b6ecb8e28b7e49	0.00189294	50.5833	158.333	Bulk soil_Root surface & Rhizosphere	12	0.001	Bacteria	Proteobacteria	Deltaproteobacteria	Desulfuromonadales	Pelobacteraceae	Desulfuromonas	michiganensis	Less		#8	Root surface vs Surface soil	1	1.1062	8.64391	0.350752	0.001	0.01	*
a4d98ca36dc66a0161e195b9a625b708	0.00188001	16.25	119.417	Bulk soil_Root surface & Rhizosphere	13	0.001	Bacteria	Firmicutes	Clostridia	Clostridiales	Lachnospiraceae	Roseburia	inulinivorans	Less		#9	Root surface vs Surface water	1	2.16175	9.19606	0.36498	0.001	0.01	*
e5b79c1f6d073f7f551c358a95748436	0.00184024	0	104.75	Bulk soil_Root surface & Rhizosphere	14	0.001	Bacteria	Proteobacteria	Betaproteobacteria	Rhodocyclales	Rhodocyclaceae	Unidentified	Unidentified	More		#10	Surface soil vs Surface water	1	1.62975	6.77875	0.235547	0.001	0.01	*
e69bf73c0b26499c1587ae3b782c3f78	0.00179485	0	102.167	Bulk soil_Root surface & Rhizosphere	15	0.001	Bacteria	Proteobacteria	Deltaproteobacteria	Desulfuromonadales	Pelobacteraceae	Desulfuromonas	michiganensis	More
48cd9ccf51a0efceec45c85171b47afd	0.00176997	35.5	136.25	Bulk soil_Root surface & Rhizosphere	17	0.001	Bacteria	Actinobacteria	Actinobacteria	Actinomycetales	Unidentified	Unidentified	Unidentified	Less
5aba0aaf939e6c226b99bf172804df93	0.00159038	178.417	89.1667	Bulk soil_Root surface & Rhizosphere	19	0.027	Bacteria	Actinobacteria	Thermoleophilia	Solirubrobacterales	Conexibacteraceae	Unidentified	Unidentified	Less
2c85277501968d60497fea33f652d167	0.00154744	0	88.0833	Bulk soil_Root surface & Rhizosphere	21	0.001	Bacteria	Proteobacteria	Alphaproteobacteria	Unidentified	Unidentified	Unidentified	Unidentified	More
402fb7d095e7d34ca64cda30a8363d3f	0.0015328	0	87.25	Bulk soil_Root surface & Rhizosphere	22	0.001	Bacteria	Proteobacteria	Alphaproteobacteria	Rhodospirillales	Rhodospirillaceae	Unidentified	Unidentified	More
f3ec805d0011c352f1cee209212ff001	0.00151377	0.166667	86.3333	Bulk soil_Root surface & Rhizosphere	23	0.001	Bacteria	Chloroflexi	Anaerolineae	Unidentified	Unidentified	Unidentified	Unidentified	Less
d297bc2edd8b768c106fec600cb46ab8	0.00151084	4.33333	90.3333	Bulk soil_Root surface & Rhizosphere	24	0.001	Bacteria	Proteobacteria	Deltaproteobacteria	Desulfuromonadales	Pelobacteraceae	Desulfuromonas	Unidentified	Less
5e5a240b4fb6ccdadefe7ffcb3abe354	0.00148888	11	95.75	Bulk soil_Root surface & Rhizosphere	25	0.001	Bacteria	Proteobacteria	Deltaproteobacteria	Myxococcales	Cystobacteraceae	Cystobacter	Unidentified	Less
ad306a3fd4d38e6d37367bdf8237f3da	0.00145082	0	82.5833	Bulk soil_Root surface & Rhizosphere	26	0.001	Bacteria	Proteobacteria	Deltaproteobacteria	Desulfovibrionales	Desulfovibrionaceae	Desulfovibrio	putealis	More
26aedf91153c4c13dc0574f27706345d	0.00144789	6.41667	88.8333	Bulk soil_Root surface & Rhizosphere	27	0.001	Bacteria	Proteobacteria	Deltaproteobacteria	Desulfuromonadales	Pelobacteraceae	Desulfuromonas	Unidentified	Less
f3b78155464c5d88afb62c7e0d5162d4	0.0014435	0	82.1667	Bulk soil_Root surface & Rhizosphere	28	0.001	Bacteria	Firmicutes	Clostridia	Clostridiales	Ruminococcaceae	Clostridium	cellobioparum	More
b500f4cbbe8c63d2ea6b3dd249c2b719	0.00142007	0	80.8333	Bulk soil_Root surface & Rhizosphere	29	0.001	Bacteria	Proteobacteria	Deltaproteobacteria	Desulfuromonadales	Pelobacteraceae	Desulfuromonas	Unidentified	More
df6634a404278df7f603a5acfb42a681	0.00139226	0	79.25	Bulk soil_Root surface & Rhizosphere	30	0.001	Bacteria	Proteobacteria	Deltaproteobacteria	Desulfuromonadales	Pelobacteraceae	Desulfuromonas	Unidentified	More
b806cc27f80bb58fa42429a4a835a517	0.00134687	0	76.6667	Bulk soil_Root surface & Rhizosphere	32	0.001	Bacteria	Proteobacteria	Deltaproteobacteria	Desulfuromonadales	Pelobacteraceae	Desulfuromonas	michiganensis	More
33d5ce757a6b61142359494451bfe040	0.00130734	0	74.4167	Bulk soil_Root surface & Rhizosphere	33	0.001	Bacteria	Actinobacteria	Actinobacteria	Actinomycetales	Kineosporiaceae	Kineosporia	aurantiaca	More
8bda2a715401d93304d78301385ac91d	0.00129417	0	73.6667	Bulk soil_Root surface & Rhizosphere	34	0.001	Bacteria	Bacteroidetes	Bacteroidia	Bacteroidales	Unidentified	Unidentified	Unidentified	More
ba8ce469dd3dde11b0d81fb2a3fb72e1	0.00129246	26.4167	95.5833	Bulk soil_Root surface & Rhizosphere	35	0.001	Bacteria	Chloroflexi	Anaerolineae	A31	Unidentified	Unidentified	Unidentified	Less
a7a402f66aff28ca35374a1098370ea6	0.00125318	131.583	60.25	Bulk soil_Root surface & Rhizosphere	36	0.008	Bacteria	Proteobacteria	Alphaproteobacteria	Rhodospirillales	Rhodospirillaceae	Unidentified	Unidentified	Less
b0e45430771ad8037bcb08bae89e5da9	0.00122975	0	70	Bulk soil_Root surface & Rhizosphere	37	0.001	Bacteria	Proteobacteria	Deltaproteobacteria	Desulfuromonadales	Pelobacteraceae	Desulfuromonas	michiganensis	More
6cc2a86f69144abd904b846f5f425320	0.00121804	9.83333	79.1667	Bulk soil_Root surface & Rhizosphere	38	0.001	Bacteria	Proteobacteria	Deltaproteobacteria	Desulfobacterales	Desulfobulbaceae	Desulfocapsa	thiozymogenes	Less
3344d3d7985b27e11a158bba8a6e8a7f	0.00120853	3.25	71.5	Bulk soil_Root surface & Rhizosphere	39	0.001	Bacteria	Proteobacteria	Deltaproteobacteria	Desulfuromonadales	Pelobacteraceae	Desulfuromonas	Unidentified	Less
941164db2b5fc4ecc0c3c40c16a59c92	0.00119999	50	111.167	Bulk soil_Root surface & Rhizosphere	40	0.003	Bacteria	Actinobacteria	OPB41	Unidentified	Unidentified	Unidentified	Unidentified	Less
7374fe6e07cdfd23bbde199673b33edc	0.00116534	0	66.3333	Bulk soil_Root surface & Rhizosphere	41	0.001	Bacteria	Firmicutes	Unidentified	Unidentified	Unidentified	Unidentified	Unidentified	More
c2084b08baa93d270a0a834600482d44	0.00116095	0	66.0833	Bulk soil_Root surface & Rhizosphere	42	0.001	Bacteria	Chlorobi	BSV26	VC38	Unidentified	Unidentified	Unidentified	More
1512e85c1f4e156806d9d6bdfc05e451	0.00115948	0.916667	66.9167	Bulk soil_Root surface & Rhizosphere	43	0.001	Bacteria	Proteobacteria	Betaproteobacteria	Burkholderiales	Comamonadaceae	Unidentified	Unidentified	Less
cd34f5a772bd3ec0b4ca3ce11760328a	0.00114777	0	65.3333	Bulk soil_Root surface & Rhizosphere	44	0.001	Bacteria	Bacteroidetes	Bacteroidia	Bacteroidales	Unidentified	Unidentified	Unidentified	More
b8cf1b502c9056d947a2b29a3b509127	0.00110312	0.916667	63.25	Bulk soil_Root surface & Rhizosphere	47	0.001	Bacteria	Bacteroidetes	Bacteroidia	Bacteroidales	Unidentified	Unidentified	Unidentified	Less
98a07c2c0e8a9f9f2f61af979c5d6231	0.00109214	3.5	62.75	Bulk soil_Root surface & Rhizosphere	48	0.002	Bacteria	Firmicutes	Clostridia	Clostridiales	Lachnospiraceae	Unidentified	Unidentified	Less
56802b3865909306d412636fa17e3577	0.00105847	0	60.25	Bulk soil_Root surface & Rhizosphere	50	0.001	Bacteria	Fibrobacteres	TG3	TG3-1	TSCOR	Unidentified	Unidentified	More
83a0037c649b54d74ea497fde7598f44	0.00101333	24.0833	77.75	Bulk soil_Root surface & Rhizosphere	55	0.002	Bacteria	Acidobacteria	Acidobacteriia	Acidobacteriales	Acidobacteriaceae	Telmatobacter	bradus	Less
a1c294cdacd9ef35810472f56e5a96a2	0.000991122	0	56.4167	Bulk soil_Root surface & Rhizosphere	57	0.001	Bacteria	Proteobacteria	Betaproteobacteria	Rhodocyclales	Rhodocyclaceae	Unidentified	Unidentified	More
3dfc524633c4281ce1ff3c9310f66fb2	0.000988194	55.5	10	Bulk soil_Root surface & Rhizosphere	59	0.001	Bacteria	Firmicutes	Clostridia	Clostridiales	Lachnospiraceae	Clostridium	Unidentified	Less
ede0ef73350bd4109ff197bd6aec5072	0.000927195	1.25	53.1667	Bulk soil_Root surface & Rhizosphere	62	0.029	Bacteria	Firmicutes	Clostridia	Clostridiales	Ruminococcaceae	Unidentified	Unidentified	Less
cc3abd75dce65612aeadd926e0fb3e74	0.000907675	0	51.6667	Bulk soil_Root surface & Rhizosphere	67	0.001	Bacteria	Chloroflexi	Ellin6529	Unidentified	Unidentified	Unidentified	Unidentified	More
487c8d9858d323178162e72b39ab0ba8	0.000907675	0	51.6667	Bulk soil_Root surface & Rhizosphere	68	0.001	Bacteria	Proteobacteria	Deltaproteobacteria	Myxococcales	Cystobacteraceae	Cystobacter	Unidentified	More
968fc12a125b6cfa8a32531ed14766fb	0.000891571	90.6667	39.9167	Bulk soil_Root surface & Rhizosphere	70	0.009	Bacteria	Actinobacteria	Actinobacteria	Actinomycetales	Thermomonosporaceae	Actinomadura	Unidentified	Less
a719baace1a87b1d2f1006f03e8ed765	0.000890107	7	57.6667	Bulk soil_Root surface & Rhizosphere	71	0.001	Bacteria	Chloroflexi	Anaerolineae	A31	Unidentified	Unidentified	Unidentified	Less
51d941dfb2d8f491d5577c20c537a357	0.000888643	0	50.5833	Bulk soil_Root surface & Rhizosphere	72	0.001	Bacteria	Proteobacteria	Deltaproteobacteria	Desulfuromonadales	Pelobacteraceae	Desulfuromonas	michiganensis	More
415ea31773add030b3ecc9383773a159	0.000863755	0	49.1667	Bulk soil_Root surface & Rhizosphere	76	0.001	Bacteria	Acidobacteria	Holophagae	Holophagales	Holophagaceae	Geothrix	Unidentified	More
584f8aed54e3ec8dcbc7b469ed7a0297	0.000862779	92.5	44.1667	Bulk soil_Root surface & Rhizosphere	77	0.026	Bacteria	Actinobacteria	Thermoleophilia	Gaiellales	Gaiellaceae	Gaiella	occulta	Less
fa6b91cd5dbcb24e2eb551572024c878	0.000834963	1.33333	48.4167	Bulk soil_Root surface & Rhizosphere	83	0.001	Bacteria	Acidobacteria	Acidobacteriia	Acidobacteriales	Acidobacteriaceae	Telmatobacter	bradus	Less
96f3301fa4f2e7d44ce97812cd60c3da	0.000831547	0	47.3333	Bulk soil_Root surface & Rhizosphere	84	0.001	Bacteria	Proteobacteria	Alphaproteobacteria	Rhodospirillales	Rhodospirillaceae	Unidentified	Unidentified	More
bad3c27532e7d2b48fb374be6ccbc347	0.000820323	48.9167	2.66667	Bulk soil_Root surface & Rhizosphere	85	0.001	Bacteria	Actinobacteria	Thermoleophilia	Gaiellales	Gaiellaceae	Gaiella	occulta	Less
54eae4a41ba8573141d92928f60e74a1	0.000816907	67.5833	25.8333	Bulk soil_Root surface & Rhizosphere	86	0.004	Bacteria	Actinobacteria	Actinobacteria	Actinomycetales	Thermomonosporaceae	Actinomadura	Unidentified	Less
7db473715e51b8bb1f683b416bdcfca6	0.000812515	3.58333	49.8333	Bulk soil_Root surface & Rhizosphere	87	0.001	Bacteria	Chloroflexi	Anaerolineae	Anaerolineales	Anaerolinaceae	Anaerolinea	Unidentified	Less
3d3056c2e360d40b8640eb14977eb2d8	0.000808855	26.4167	72	Bulk soil_Root surface & Rhizosphere	89	0.001	Bacteria	Acidobacteria	Acidobacteriia	Acidobacteriales	Koribacteraceae	CandidatusKoribacter	Koribacter	Less
5238e3cae7280281046a57f9d93ef1b0	0.0007847	70.0833	25.4167	Bulk soil_Root surface & Rhizosphere	93	0.002	Bacteria	Proteobacteria	Alphaproteobacteria	Rhodospirillales	Rhodospirillaceae	Skermanella	xinjiangensis	Less
bb37da7ee0a4c80d98f6d837b0e2c942	0.000772988	0	44	Bulk soil_Root surface & Rhizosphere	96	0.001	Bacteria	Proteobacteria	Betaproteobacteria	Rhodocyclales	Rhodocyclaceae	Georgfuchsia	toluolica	More
01e60d7758c6bd27929fa2d43979e053	0.000746636	68.4167	27.1667	Bulk soil_Root surface & Rhizosphere	98	0.008	Bacteria	Chloroflexi	Thermomicrobia	Unidentified	Unidentified	Unidentified	Unidentified	Less
d555ef35f66d30e39669cd94d4a03e80	0.000743708	0	42.3333	Bulk soil_Root surface & Rhizosphere	99	0.001	Bacteria	Firmicutes	Clostridia	Clostridiales	Ruminococcaceae	Sporobacter	termitidis	More
1774be5b9ff497c1708a62b943a3a330	0.00073102	46.25	14.25	Bulk soil_Root surface & Rhizosphere	101	0.037	Bacteria	Acidobacteria	Acidobacteriia	Acidobacteriales	Acidobacteriaceae	Unidentified	Unidentified	Less
69227ffc9655bd3f3fdd5b39d455baf1	0.000722724	44.25	4.66667	Bulk soil_Root surface & Rhizosphere	102	0.001	Bacteria	Chloroflexi	Thermomicrobia	Sphaerobacterales	Unidentified	Unidentified	Unidentified	Less
6901104d8b276e0506aaa91c72244cb1	0.000718332	6.25	46.9167	Bulk soil_Root surface & Rhizosphere	103	0.001	Bacteria	Acidobacteria	Acidobacteriia	Acidobacteriales	Koribacteraceae	CandidatusKoribacter	Koribacter	Less
7b188e5042619fb4f78cc1fadbe7e1b0	0.000710768	28.75	66.4167	Bulk soil_Root surface & Rhizosphere	105	0.014	Bacteria	Proteobacteria	Deltaproteobacteria	Myxococcales	Unidentified	Unidentified	Unidentified	Less
3106d3246d437cecc93cd442ee920c25	0.000705644	46.75	6.58333	Bulk soil_Root surface & Rhizosphere	106	0.001	Bacteria	Actinobacteria	Actinobacteria	Actinomycetales	Thermomonosporaceae	Actinomadura	Unidentified	Less
0491f4d96719b3a35e1ab388355b6e3c	0.000697104	40.5	43.25	Bulk soil_Root surface & Rhizosphere	108	0.028	Bacteria	Acidobacteria	Acidobacteriia	Acidobacteriales	Acidobacteriaceae	Telmatobacter	bradus	Less
7a7a4da62b388d94164f136929ba8f93	0.00068954	40.0833	1.66667	Bulk soil_Root surface & Rhizosphere	110	0.001	Bacteria	Actinobacteria	Actinobacteria	Actinomycetales	Thermomonosporaceae	Actinomadura	alba	Less
58508bd5bed69f73e3d04c33d0c0d662	0.000688076	0	39.1667	Bulk soil_Root surface & Rhizosphere	111	0.001	Bacteria	Proteobacteria	Betaproteobacteria	Burkholderiales	Oxalobacteraceae	Unidentified	Unidentified	More
ca45f52d5036ad4ec73c31d37b635efd	0.000672948	18.75	49.5	Bulk soil_Root surface & Rhizosphere	113	0.003	Bacteria	Acidobacteria	Acidobacteria-6	Unidentified	Unidentified	Unidentified	Unidentified	Less
38f9479d2f37d1036274704b09d2e3c5	0.000661968	6.66667	43.1667	Bulk soil_Root surface & Rhizosphere	117	0.001	Bacteria	Firmicutes	Clostridia	Clostridiales	Lachnospiraceae	Ruminococcus	lactaris	Less
4ce90d39f5441425de612e2e4b542819	0.000648548	0	36.9167	Bulk soil_Root surface & Rhizosphere	119	0.001	Bacteria	Actinobacteria	Actinobacteria	Actinomycetales	Unidentified	Unidentified	Unidentified	More
5b41926105357a2e42a1c072d5f25288	0.000642692	0	36.5833	Bulk soil_Root surface & Rhizosphere	121	0.001	Bacteria	KSB3	GN	Unidentified	Unidentified	Unidentified	Unidentified	More
745ea1c04871285d97ed064a3f9e8fab	0.000640252	57	20.6667	Bulk soil_Root surface & Rhizosphere	122	0.004	Bacteria	Actinobacteria	Thermoleophilia	Unidentified	Unidentified	Unidentified	Unidentified	Less
b014a292f9728d0ec10e18de6879737d	0.0006383	0	36.3333	Bulk soil_Root surface & Rhizosphere	123	0.001	Bacteria	Proteobacteria	Deltaproteobacteria	Desulfuromonadales	Pelobacteraceae	Desulfuromonas	Unidentified	More
767985b0dd1c6a59e359cd4e6bf131ea	0.000631712	7.83333	43.75	Bulk soil_Root surface & Rhizosphere	124	0.001	Bacteria	Chloroflexi	Ellin6529	Unidentified	Unidentified	Unidentified	Unidentified	Less
336bcf0e4c5a05927e2f32c3f608897e	0.000615608	7.75	42.75	Bulk soil_Root surface & Rhizosphere	126	0.001	Bacteria	Proteobacteria	Deltaproteobacteria	Desulfuromonadales	Pelobacteraceae	Desulfuromonas	Unidentified	Less
13bc0bbcd595d56862398c0655dd7ae1	0.000611461	35.0833	5.16667	Bulk soil_Root surface & Rhizosphere	128	0.001	Bacteria	Firmicutes	Bacilli	Bacillales	Unidentified	Unidentified	Unidentified	Less
dcfacc572f5b6289e6fc489b1c9d4003	0.000610485	0	34.75	Bulk soil_Root surface & Rhizosphere	129	0.001	Bacteria	Proteobacteria	Deltaproteobacteria	Desulfuromonadales	Pelobacteraceae	Desulfuromonas	michiganensis	More
3633762010f39e4e917700bf5e4401d2	0.000610241	51.3333	19.75	Bulk soil_Root surface & Rhizosphere	130	0.002	Bacteria	Actinobacteria	Actinobacteria	Actinomycetales	Thermomonosporaceae	Actinomadura	Unidentified	Less
e526490fce37f988181f3f46d1a9daae	0.000606093	0	34.5	Bulk soil_Root surface & Rhizosphere	132	0.001	Bacteria	Proteobacteria	Betaproteobacteria	Rhodocyclales	Rhodocyclaceae	Georgfuchsia	toluolica	More
be12645917385d139bc6368285f737a5	0.000597065	37.4167	11.4167	Bulk soil_Root surface & Rhizosphere	134	0.002	Bacteria	Firmicutes	Bacilli	Bacillales	Unidentified	Unidentified	Unidentified	Less
4624192ca21b8f9bf90ac15c2768f1ba	0.000588525	2.41667	35.9167	Bulk soil_Root surface & Rhizosphere	135	0.001	Bacteria	Proteobacteria	Deltaproteobacteria	Desulfovibrionales	Desulfovibrionaceae	Desulfovibrio	putealis	Less
0672469c96cf610257f209d0e555063b	0.000587061	0	33.4167	Bulk soil_Root surface & Rhizosphere	136	0.001	Bacteria	Proteobacteria	Deltaproteobacteria	Desulfobacterales	Desulfobulbaceae	Desulfocapsa	thiozymogenes	More
4e5dc6eb452f077a731636d7e8b6beef	0.000584865	0.75	33.9167	Bulk soil_Root surface & Rhizosphere	138	0.001	Bacteria	Firmicutes	Clostridia	Clostridiales	Unidentified	Unidentified	Unidentified	Less
3709abf6f31992befe2761cc5cc9526b	0.000584133	0	33.25	Bulk soil_Root surface & Rhizosphere	139	0.001	Bacteria	Chloroflexi	Anaerolineae	Anaerolineales	Anaerolinaceae	Leptolinea	tardivitalis	More
dd638101f2e8b39907818dd3fdab507e	0.000576813	55.0833	24.3333	Bulk soil_Root surface & Rhizosphere	141	0.019	Bacteria	Proteobacteria	Alphaproteobacteria	Rhizobiales	Unidentified	Unidentified	Unidentified	Less
569910e532af1e8817dda0b383440a0b	0.000573885	0	32.6667	Bulk soil_Root surface & Rhizosphere	142	0.001	Bacteria	Proteobacteria	Deltaproteobacteria	Desulfuromonadales	Pelobacteraceae	Desulfuromonas	michiganensis	More
44ed57cabc1e2ec135a778c29cc94738	0.000570713	25.1667	55.3333	Bulk soil_Root surface & Rhizosphere	146	0.005	Bacteria	Acidobacteria	Acidobacteriia	Acidobacteriales	Acidobacteriaceae	Telmatobacter	bradus	Less
748cd1e91d4a1fbf95e90c2304e47baf	0.000567053	5.66667	37	Bulk soil_Root surface & Rhizosphere	149	0.001	Bacteria	Proteobacteria	Deltaproteobacteria	Unidentified	Unidentified	Unidentified	Unidentified	Less
fadd383dcdfb88f5dc48f7038592a729	0.000546313	30.5833	21.4167	Bulk soil_Root surface & Rhizosphere	156	0.012	Bacteria	Firmicutes	Clostridia	Clostridiales	Veillonellaceae	Unidentified	Unidentified	Less
a22522eb16825a8d626f3418a7e3901c	0.000545337	53.5	23.25	Bulk soil_Root surface & Rhizosphere	157	0.036	Bacteria	Proteobacteria	Alphaproteobacteria	Rhodospirillales	Acetobacteraceae	Unidentified	Unidentified	Less
b52226107efe8ad5166c339c71fdd9c9	0.000540213	0	30.75	Bulk soil_Root surface & Rhizosphere	159	0.001	Bacteria	Firmicutes	Clostridia	Clostridiales	Lachnospiraceae	Defluviitalea	saccharophila	More
04466d3448efbab1f80e9437fead3c38	0.000538749	13.6667	44.1667	Bulk soil_Root surface & Rhizosphere	161	0.001	Bacteria	Chloroflexi	Anaerolineae	Anaerolineales	Anaerolinaceae	Anaerolinea	Unidentified	Less
da44b43e700cd72ac86c5bc8057d7601	0.000530697	18.75	45.25	Bulk soil_Root surface & Rhizosphere	162	0.012	Bacteria	Proteobacteria	Deltaproteobacteria	Desulfuromonadales	Pelobacteraceae	Desulfuromonas	Unidentified	Less
ddce8edd4499b9f318c3d4a94479813c	0.000528745	36.5	22.4167	Bulk soil_Root surface & Rhizosphere	163	0.013	Bacteria	Chloroflexi	Anaerolineae	A31	Unidentified	Unidentified	Unidentified	Less
e1ef169cd87af6273049c6a4c7e86417	0.000528501	30.0833	0	Bulk soil_Root surface & Rhizosphere	164	0.005	Bacteria	Actinobacteria	Actinobacteria	Actinomycetales	Micromonosporaceae	Micromonospora	Unidentified	Less
ef66e3f601191702521ad6b4527742e3	0.000527769	31.3333	2.58333	Bulk soil_Root surface & Rhizosphere	165	0.01	Bacteria	Proteobacteria	Alphaproteobacteria	Rhizobiales	Unidentified	Unidentified	Unidentified	Less
0201ec32465ebae073dae18091188b6a	0.000513861	0	29.25	Bulk soil_Root surface & Rhizosphere	168	0.001	Bacteria	Proteobacteria	Deltaproteobacteria	Desulfuromonadales	Pelobacteraceae	Desulfuromonas	Unidentified	More
dab36b9efbf74065731ead45aaf93eec	0.000510933	0	29.0833	Bulk soil_Root surface & Rhizosphere	169	0.001	Bacteria	Proteobacteria	Deltaproteobacteria	Desulfuromonadales	Pelobacteraceae	Desulfuromonas	michiganensis	More
fd204f7a88e546b2288fb9b86489ba32	0.000508737	15.25	20.4167	Bulk soil_Root surface & Rhizosphere	171	0.036	Bacteria	Bacteroidetes	Bacteroidia	Bacteroidales	Bacteroidaceae	Bacteroides	Unidentified	Less
bd33b5a0903e83398b27cdc7f28fd628	0.000506053	29.75	1.41667	Bulk soil_Root surface & Rhizosphere	172	0.001	Bacteria	Chloroflexi	TK1	B	Unidentified	Unidentified	Unidentified	Less
0f9295744170f03f0446812dee684099	0.000501661	22.6667	13.25	Bulk soil_Root surface & Rhizosphere	174	0.01	Bacteria	Firmicutes	Clostridia	Clostridiales	Lachnospiraceae	Unidentified	Unidentified	Less
4cf37c5ebad83061bef42bf99e0678cd	0.000501173	43	14.5833	Bulk soil_Root surface & Rhizosphere	176	0.002	Bacteria	Chloroflexi	Anaerolineae	A31	Unidentified	Unidentified	Unidentified	Less
50582af859deff04504bd45d971fd3d1	0.000499221	11.3333	28.5	Bulk soil_Root surface & Rhizosphere	178	0.002	Bacteria	Actinobacteria	OPB41	Unidentified	Unidentified	Unidentified	Unidentified	Less
7dcf6916f58fcbe758b86175c5ceba73	0.000494829	5.33333	33.5	Bulk soil_Root surface & Rhizosphere	180	0.001	Bacteria	Acidobacteria	Solibacteres	Solibacterales	MVS-65	Unidentified	Unidentified	Less
354929fb01015f16d4660fc7099d7451	0.000489705	32.4167	8.58333	Bulk soil_Root surface & Rhizosphere	182	0.002	Bacteria	Unidentified	Unidentified	Unidentified	Unidentified	Unidentified	Unidentified	Less
b91ca63df4806a03dc40d046c94222a0	0.000487509	0	27.75	Bulk soil_Root surface & Rhizosphere	183	0.001	Bacteria	Proteobacteria	Betaproteobacteria	Rhodocyclales	Rhodocyclaceae	Unidentified	Unidentified	More
79e3ddac7795e731d5d83285b086102d	0.000486777	51.9167	25.6667	Bulk soil_Root surface & Rhizosphere	184	0.036	Bacteria	Actinobacteria	Unidentified	Unidentified	Unidentified	Unidentified	Unidentified	Less
3e91769259578cc7dbf7f8eea9e6e37f	0.000486045	45.4167	22	Bulk soil_Root surface & Rhizosphere	185	0.04	Bacteria	Actinobacteria	Actinobacteria	Actinomycetales	Mycobacteriaceae	Mycobacterium	celatum	Less
799b5d3b6c0972cb50207b977163f877	0.000478237	36.5	14.75	Bulk soil_Root surface & Rhizosphere	189	0.002	Bacteria	Firmicutes	Clostridia	Clostridiales	Clostridiaceae	Clostridium	paraputrificum	Less
6164949c2110d599ca01f92dd2d298f9	0.000477261	28	1.25	Bulk soil_Root surface & Rhizosphere	190	0.001	Bacteria	Actinobacteria	Actinobacteria	Actinomycetales	Thermomonosporaceae	Actinomadura	alba	Less
6d6745cc6bfd2788f7ddf429c15aae7d	0.000475065	41.25	18	Bulk soil_Root surface & Rhizosphere	192	0.001	Bacteria	Unidentified	Unidentified	Unidentified	Unidentified	Unidentified	Unidentified	Less
5978cacddcdeb223064b879f2e419a14	0.000470429	26.75	18.5833	Bulk soil_Root surface & Rhizosphere	194	0.029	Bacteria	Firmicutes	Clostridia	Clostridiales	Ruminococcaceae	Clostridium	Unidentified	Less
e00165cbe0b014fbcf2f4f345a7a2cac	0.000469209	32.0833	9.41667	Bulk soil_Root surface & Rhizosphere	196	0.001	Bacteria	Actinobacteria	Thermoleophilia	Solirubrobacterales	Conexibacteraceae	Conexibacter	Unidentified	Less
662b391f51e4edf5647de46f3626b5eb	0.000468233	43.1667	18.3333	Bulk soil_Root surface & Rhizosphere	197	0.004	Bacteria	Unidentified	Unidentified	Unidentified	Unidentified	Unidentified	Unidentified	Less
20cd01e90d6d4744a0887b1d515fc2ea	0.000466525	27.5	2.41667	Bulk soil_Root surface & Rhizosphere	199	0.001	Bacteria	Actinobacteria	Actinobacteria	Actinomycetales	Unidentified	Unidentified	Unidentified	Less
8b629983a9e9077833332ab642b3deb5	0.000464085	28.9167	3	Bulk soil_Root surface & Rhizosphere	200	0.001	Bacteria	Chloroflexi	Ktedonobacteria	JG3	Unidentified	Unidentified	Unidentified	Less
e5d43a49f0cabe8c7d061a2f6d3f371a	0.000464085	0	26.4167	Bulk soil_Root surface & Rhizosphere	201	0.001	Bacteria	Proteobacteria	Betaproteobacteria	Burkholderiales	Comamonadaceae	Unidentified	Unidentified	More
d4535a084421c28e38562926571e17bf	0.000462133	28.0833	18.5833	Bulk soil_Root surface & Rhizosphere	202	0.04	Bacteria	Firmicutes	Clostridia	Clostridiales	Lachnospiraceae	Clostridium	fimetarium	Less
3bee466e34d5904ab15480910983a253	0.000461889	10.25	19.25	Bulk soil_Root surface & Rhizosphere	203	0.018	Bacteria	Bacteroidetes	Bacteroidia	Bacteroidales	Bacteroidaceae	Bacteroides	Unidentified	Less
c0169a1568c07a3b26974b79c40b8375	0.000461157	0	26.25	Bulk soil_Root surface & Rhizosphere	204	0.001	Bacteria	Chloroflexi	Anaerolineae	Unidentified	Unidentified	Unidentified	Unidentified	More
e1467fdea61e520610ae1404c30eb4b7	0.000461157	37.25	13.9167	Bulk soil_Root surface & Rhizosphere	205	0.005	Bacteria	Nitrospirae	Nitrospira	Nitrospirales	Thermodesulfovibrionaceae	GOUTA19	Unidentified	Less
56204f985ad4f4d67b94f6d17e6c58f4	0.000460669	42.75	18	Bulk soil_Root surface & Rhizosphere	206	0.005	Bacteria	Actinobacteria	Unidentified	Unidentified	Unidentified	Unidentified	Unidentified	Less
5df336eeb75dbd8a32a20d6719930e2b	0.000459693	0	26.1667	Bulk soil_Root surface & Rhizosphere	208	0.001	Bacteria	TM7	TM7-3	Unidentified	Unidentified	Unidentified	Unidentified	More
2ea3a20d9d6168f6704bf4b8489bf29b	0.000459693	0	26.1667	Bulk soil_Root surface & Rhizosphere	209	0.001	Bacteria	Proteobacteria	Alphaproteobacteria	Rhodospirillales	Rhodospirillaceae	Unidentified	Unidentified	More
49ddea0127d38f934f1a62a88eb4f676	0.000451885	22	13	Bulk soil_Root surface & Rhizosphere	212	0.022	Bacteria	Unidentified	Unidentified	Unidentified	Unidentified	Unidentified	Unidentified	Less
38cc4828ea77304275547eec0d8c04f2	0.000450909	0	25.6667	Bulk soil_Root surface & Rhizosphere	213	0.001	Bacteria	Fibrobacteres	TG3	TG3-1	TSCOR	Unidentified	Unidentified	More
bcc02584d5db063f14d732668a53373e	0.000447249	27.3333	4.58333	Bulk soil_Root surface & Rhizosphere	215	0.001	Bacteria	Actinobacteria	Thermoleophilia	Gaiellales	Gaiellaceae	Gaiella	occulta	Less
1dd3166b52c6c785b843c3fca22ec31d	0.000446517	28.1667	5.5	Bulk soil_Root surface & Rhizosphere	216	0.001	Bacteria	Unidentified	Unidentified	Unidentified	Unidentified	Unidentified	Unidentified	Less
e32154a028078fd3d9871f2119739520	0.000445541	29.0833	5.58333	Bulk soil_Root surface & Rhizosphere	217	0.001	Bacteria	Unidentified	Unidentified	Unidentified	Unidentified	Unidentified	Unidentified	Less
516e6fc034f264ed7bcc17f498da4c79	0.000445053	0	25.3333	Bulk soil_Root surface & Rhizosphere	218	0.001	Bacteria	Proteobacteria	Deltaproteobacteria	Desulfobacterales	Desulfobulbaceae	Desulfocapsa	thiozymogenes	More
71cd9a46d63d969fccaa61cd59de758a	0.000443589	0	25.25	Bulk soil_Root surface & Rhizosphere	221	0.001	Bacteria	Chloroflexi	Ellin6529	Unidentified	Unidentified	Unidentified	Unidentified	More
392a676acb2642e9c29a21884bf95d7f	0.000441637	11.6667	19.5	Bulk soil_Root surface & Rhizosphere	222	0.012	Bacteria	Bacteroidetes	Bacteroidia	Bacteroidales	Prevotellaceae	Prevotella	Unidentified	Less
419492eeb8ab25b1972c7792e4d35ad3	0.000441393	26	8.41667	Bulk soil_Root surface & Rhizosphere	223	0.007	Bacteria	Chloroflexi	Ellin6529	Unidentified	Unidentified	Unidentified	Unidentified	Less
bc5787bc9991f209d2647f924e9dbda5	0.000439197	0	25	Bulk soil_Root surface & Rhizosphere	225	0.001	Bacteria	Proteobacteria	Deltaproteobacteria	Desulfuromonadales	Pelobacteraceae	Unidentified	Unidentified	More
492c2ca04d583a9b1a4a820fe28642ec	0.000437734	40.5	15.9167	Bulk soil_Root surface & Rhizosphere	227	0.006	Bacteria	Proteobacteria	Deltaproteobacteria	Myxococcales	Unidentified	Unidentified	Unidentified	Less
d79e98a103298d120a7a76c8346e3e6c	0.000434806	29.1667	6.91667	Bulk soil_Root surface & Rhizosphere	228	0.001	Bacteria	Actinobacteria	Actinobacteria	Actinomycetales	Thermomonosporaceae	Actinomadura	alba	Less
563751d0d9d1a4676ed14caf4e420a94	0.000432366	11.75	27.5833	Bulk soil_Root surface & Rhizosphere	231	0.047	Bacteria	Proteobacteria	Deltaproteobacteria	Myxococcales	Cystobacteraceae	Cystobacter	Unidentified	Less
16de1efc852a6fa0bb543d22ce53caaa	0.000430658	5.41667	27.0833	Bulk soil_Root surface & Rhizosphere	232	0.001	Bacteria	Proteobacteria	Deltaproteobacteria	Myxococcales	Cystobacteraceae	Unidentified	Unidentified	Less
37124db50c66976c119614f06ece60f2	0.00043017	0.416667	24.8333	Bulk soil_Root surface & Rhizosphere	234	0.001	Bacteria	Firmicutes	Clostridia	Clostridiales	Unidentified	Unidentified	Unidentified	Less
371de03afa20f16cd8428d5efd618d11	0.000427974	27.6667	7.75	Bulk soil_Root surface & Rhizosphere	235	0.003	Bacteria	Proteobacteria	Deltaproteobacteria	Unidentified	Unidentified	Unidentified	Unidentified	Less
6c7e15741c5848cbf8aee7667d1c97a7	0.000426998	40.0833	20.5833	Bulk soil_Root surface & Rhizosphere	236	0.036	Bacteria	Unidentified	Unidentified	Unidentified	Unidentified	Unidentified	Unidentified	Less
f2e56c3f861e6a39fc32a5733b0abb3a	0.00042651	31.5833	9.58333	Bulk soil_Root surface & Rhizosphere	237	0.002	Bacteria	Actinobacteria	Actinobacteria	Actinomycetales	Unidentified	Unidentified	Unidentified	Less
c739908eb9bb801765209ac3e4b161a6	0.000424314	19	35.3333	Bulk soil_Root surface & Rhizosphere	239	0.047	Bacteria	Proteobacteria	Deltaproteobacteria	Myxococcales	Cystobacteraceae	Unidentified	Unidentified	Less
6200c01cdd151ca54f2fb4c846245c83	0.000423826	1.16667	25.25	Bulk soil_Root surface & Rhizosphere	240	0.001	Bacteria	Proteobacteria	Deltaproteobacteria	Desulfuromonadales	Pelobacteraceae	Desulfuromonas	Unidentified	Less
eb153c4113d02997ece978270be42db1	0.000423094	0	24.0833	Bulk soil_Root surface & Rhizosphere	242	0.001	Bacteria	Bacteroidetes	Bacteroidia	Bacteroidales	Unidentified	Unidentified	Unidentified	More
043503c6b36ebf19897c62c3950073d1	0.000422362	31.4167	15.5833	Bulk soil_Root surface & Rhizosphere	243	0.007	Bacteria	Chloroflexi	Ktedonobacteria	JG3	Unidentified	Unidentified	Unidentified	Less
8a29af0754f34eca00959708cb03b404	0.000420166	0	23.9167	Bulk soil_Root surface & Rhizosphere	245	0.001	Bacteria	TM7	TM7-3	EW	Unidentified	Unidentified	Unidentified	More
9c399f4a8eaf0512429f06539fe83f9e	0.000417238	0	23.75	Bulk soil_Root surface & Rhizosphere	246	0.001	Bacteria	Acidobacteria	Acidobacteriia	Acidobacteriales	Acidobacteriaceae	Unidentified	Unidentified	More
8fc68e334688a86dc8f2f720ed21dacf	0.000412846	0	23.5	Bulk soil_Root surface & Rhizosphere	251	0.001	Bacteria	Proteobacteria	Alphaproteobacteria	Rhizobiales	Rhizobiaceae	Amorphomonas	oryzae	More
2c2593ddae819edcd4321bd32c1539f4	0.000409918	0	23.3333	Bulk soil_Root surface & Rhizosphere	253	0.001	Bacteria	Proteobacteria	Deltaproteobacteria	Desulfuromonadales	Pelobacteraceae	Desulfuromonas	Unidentified	More
df2258e6302da5a6ead3312e0da83d60	0.000409186	25.1667	4.25	Bulk soil_Root surface & Rhizosphere	255	0.001	Bacteria	Actinobacteria	Thermoleophilia	Unidentified	Unidentified	Unidentified	Unidentified	Less
380eee83e45c258b9e4ca745cfd7fc29	0.000407478	1.66667	22.9167	Bulk soil_Root surface & Rhizosphere	257	0.001	Bacteria	Unidentified	Unidentified	Unidentified	Unidentified	Unidentified	Unidentified	Less
0933e0fce2152f755e365b0c40f389bc	0.000405526	0	23.0833	Bulk soil_Root surface & Rhizosphere	259	0.001	Bacteria	Verrucomicrobia	Pedosphaerae	Pedosphaerales	Pedosphaeraceae	Unidentified	Unidentified	More
dd36c69c26ab74a8a4655476284923d4	0.000402598	0.833333	23.3333	Bulk soil_Root surface & Rhizosphere	261	0.001	Bacteria	Bacteroidetes	Saprospirae	Saprospirales	Chitinophagaceae	Unidentified	Unidentified	Less
dc3e16ef85da9c47b8326568fb308f09	0.000401866	2.75	25.1667	Bulk soil_Root surface & Rhizosphere	262	0.001	Bacteria	Proteobacteria	Deltaproteobacteria	Unidentified	Unidentified	Unidentified	Unidentified	Less
bbbae7687b817a5079674605f62af49d	0.000400402	16.5	11.25	Bulk soil_Root surface & Rhizosphere	263	0.015	Bacteria	Chloroflexi	Anaerolineae	SJA-15	Unidentified	Unidentified	Unidentified	Less
363b0119426b249b0e122d66ff63e7a3	0.000398938	33	10.5	Bulk soil_Root surface & Rhizosphere	265	0.003	Bacteria	Actinobacteria	Actinobacteria	Actinomycetales	Streptomycetaceae	Unidentified	Unidentified	Less
a76b37cb0663e585b235b6fa6add3c00	0.000394546	37.0833	14.75	Bulk soil_Root surface & Rhizosphere	269	0.008	Bacteria	Unidentified	Unidentified	Unidentified	Unidentified	Unidentified	Unidentified	Less
be6c7f6ad6e159a526f48e4e1abe1a79	0.000393814	0	22.4167	Bulk soil_Root surface & Rhizosphere	271	0.001	Bacteria	Proteobacteria	Betaproteobacteria	Rhodocyclales	Rhodocyclaceae	Unidentified	Unidentified	More
081f571653f882066e07d2a4a75470d6	0.00039113	32.1667	12.9167	Bulk soil_Root surface & Rhizosphere	273	0.004	Bacteria	Unidentified	Unidentified	Unidentified	Unidentified	Unidentified	Unidentified	Less
c2425ed2c3c6f191deb4cbabb2f77059	0.000390886	31.5	9.25	Bulk soil_Root surface & Rhizosphere	274	0.001	Bacteria	Proteobacteria	Alphaproteobacteria	Rhodospirillales	Rhodospirillaceae	Stella	Unidentified	Less
495d8516f73707443a8d5b37e75096f3	0.000386982	23.25	3.66667	Bulk soil_Root surface & Rhizosphere	275	0.001	Bacteria	Actinobacteria	Actinobacteria	Actinomycetales	Streptomycetaceae	Streptomyces	Unidentified	Less
80849e4edea36b72ef36905630fbbed8	0.000386494	0	22	Bulk soil_Root surface & Rhizosphere	276	0.001	Bacteria	Firmicutes	Clostridia	Clostridiales	Ruminococcaceae	Clostridium	Unidentified	More
318b2026dc898d338320e11b51678371	0.000384786	24.8333	7.58333	Bulk soil_Root surface & Rhizosphere	278	0.008	Bacteria	Actinobacteria	Actinobacteria	Actinomycetales	Streptomycetaceae	Unidentified	Unidentified	Less
c35ca736165cd8645d4b365596a41558	0.000381858	25.5	7.66667	Bulk soil_Root surface & Rhizosphere	280	0.001	Bacteria	Unidentified	Unidentified	Unidentified	Unidentified	Unidentified	Unidentified	Less
c79c3f2d750703a866822200eca2cf27	0.000381126	26.75	12.1667	Bulk soil_Root surface & Rhizosphere	281	0.008	Bacteria	Unidentified	Unidentified	Unidentified	Unidentified	Unidentified	Unidentified	Less
9fa23ba4ff908e74c1db6790f36420af	0.000379662	36.1667	14.8333	Bulk soil_Root surface & Rhizosphere	283	0.017	Bacteria	Chloroflexi	Anaerolineae	Unidentified	Unidentified	Unidentified	Unidentified	Less
b45fef664563b75ff90002affcdd18f6	0.000377222	32	11.8333	Bulk soil_Root surface & Rhizosphere	285	0.002	Bacteria	Actinobacteria	Actinobacteria	Actinomycetales	Nocardioidaceae	Nocardioides	Unidentified	Less
caa66a7a8709afa1882dcf399c60bccc	0.000376246	21.3333	4.08333	Bulk soil_Root surface & Rhizosphere	289	0.005	Bacteria	Chloroflexi	Anaerolineae	Unidentified	Unidentified	Unidentified	Unidentified	Less
19f2b440284672ca7b0efa18f6ee47c9	0.000374782	0	21.3333	Bulk soil_Root surface & Rhizosphere	292	0.001	Bacteria	Proteobacteria	Deltaproteobacteria	Desulfurellales	Unidentified	Unidentified	Unidentified	More
7843a00ac1df69321bf866badcf15f4a	0.000374782	0	21.3333	Bulk soil_Root surface & Rhizosphere	293	0.001	Bacteria	Proteobacteria	Deltaproteobacteria	Desulfuromonadales	Pelobacteraceae	Desulfuromonas	michiganensis	More
48fd9a9a9ab25669125c2229113d193a	0.000371854	35.75	16.5833	Bulk soil_Root surface & Rhizosphere	296	0.039	Bacteria	Actinobacteria	Thermoleophilia	Solirubrobacterales	Conexibacteraceae	Unidentified	Unidentified	Less
fba3d8c79a3e639887886f3976ab7374	0.000371854	0	21.1667	Bulk soil_Root surface & Rhizosphere	297	0.001	Bacteria	Proteobacteria	Deltaproteobacteria	Desulfuromonadales	Pelobacteraceae	Desulfuromonas	Unidentified	More
3d16360955f3890bf6498a71659dde21	0.000371854	0	21.1667	Bulk soil_Root surface & Rhizosphere	298	0.001	Bacteria	Proteobacteria	Deltaproteobacteria	Desulfuromonadales	Pelobacteraceae	Desulfuromonas	Unidentified	More
b8af31d26c6c260c95b2856912b5dfcc	0.000369414	21.75	5.83333	Bulk soil_Root surface & Rhizosphere	300	0.001	Bacteria	Chloroflexi	Anaerolineae	A31	Unidentified	Unidentified	Unidentified	Less
693ce16af8812c841f41e4dd9f2d392e	0.000368194	26	13.3333	Bulk soil_Root surface & Rhizosphere	301	0.012	Bacteria	Actinobacteria	Actinobacteria	Actinomycetales	Unidentified	Unidentified	Unidentified	Less
ad583a1e0d70898bc8307c72016d4da8	0.000364534	0	20.75	Bulk soil_Root surface & Rhizosphere	305	0.001	Bacteria	OD1	Unidentified	Unidentified	Unidentified	Unidentified	Unidentified	More
4ade88a9e33982ad16d1321fd66bad59	0.00036185	12	28.1667	Bulk soil_Root surface & Rhizosphere	306	0.004	Bacteria	Unidentified	Unidentified	Unidentified	Unidentified	Unidentified	Unidentified	Less
ee9c121c2782814568b5393feae7852b	0.000361606	0	20.5833	Bulk soil_Root surface & Rhizosphere	308	0.001	Bacteria	Firmicutes	Clostridia	Clostridiales	Ruminococcaceae	Clostridium	Unidentified	More
68b230023f10eef4955ddb564e566811	0.00036063	23.5	3.33333	Bulk soil_Root surface & Rhizosphere	309	0.001	Bacteria	Actinobacteria	Thermoleophilia	Solirubrobacterales	Conexibacteraceae	Conexibacter	Unidentified	Less
ce93dcf26b92fd2fdf8e0faad6a83445	0.000360386	26.4167	7.16667	Bulk soil_Root surface & Rhizosphere	310	0.002	Bacteria	Unidentified	Unidentified	Unidentified	Unidentified	Unidentified	Unidentified	Less
1fe7b793375b8332b8f7ef3b7e3d79c5	0.000360142	0.5	20.9167	Bulk soil_Root surface & Rhizosphere	311	0.001	Bacteria	Nitrospirae	Nitrospira	Nitrospirales	Thermodesulfovibrionaceae	Unidentified	Unidentified	Less
43fa3e5de8b63af1f079afc1216a42b9	0.000358678	0.5	20.6667	Bulk soil_Root surface & Rhizosphere	312	0.001	Bacteria	Proteobacteria	Deltaproteobacteria	Desulfuromonadales	Pelobacteraceae	Desulfuromonas	michiganensis	Less
2378b504fc0f7d411f55621a249d40c4	0.000357214	0	20.3333	Bulk soil_Root surface & Rhizosphere	316	0.001	Bacteria	Firmicutes	Clostridia	Clostridiales	Lachnospiraceae	Defluviitalea	saccharophila	More
96159c69569891afffb2d18c3282f0ad	0.000356482	25.8333	7.58333	Bulk soil_Root surface & Rhizosphere	319	0.002	Bacteria	Actinobacteria	Actinobacteria	Actinomycetales	Actinosynnemataceae	Unidentified	Unidentified	Less
5e49fd6cc303f7bf44556220b9f0a119	0.000354286	0	20.1667	Bulk soil_Root surface & Rhizosphere	322	0.001	Bacteria	Firmicutes	Clostridia	Clostridiales	Veillonellaceae	Unidentified	Unidentified	More
37d512a650a91636166a0d62f854b070	0.00035331	23.25	8.5	Bulk soil_Root surface & Rhizosphere	325	0.001	Bacteria	Unidentified	Unidentified	Unidentified	Unidentified	Unidentified	Unidentified	Less
c9221555afb508acb491c9fb0a299437	0.000352822	0	20.0833	Bulk soil_Root surface & Rhizosphere	326	0.001	Bacteria	Firmicutes	Clostridia	Clostridiales	Veillonellaceae	Anaerospora	hongkongensis	More
9ef79b0bb386c086df433dcef8531772	0.000349894	0	19.9167	Bulk soil_Root surface & Rhizosphere	328	0.001	Bacteria	Proteobacteria	Deltaproteobacteria	Desulfobacterales	Desulfobulbaceae	Desulfocapsa	thiozymogenes	More
703f5e0f18100b9ecbb6e79ec4d93f0e	0.000348918	32.25	13.6667	Bulk soil_Root surface & Rhizosphere	330	0.029	Bacteria	Actinobacteria	Actinobacteria	Actinomycetales	Unidentified	Unidentified	Unidentified	Less
465d56bdfc60b89cfac5b12dbcfa74a5	0.000347698	9	23	Bulk soil_Root surface & Rhizosphere	331	0.002	Bacteria	Actinobacteria	Actinobacteria	Actinomycetales	Intrasporangiaceae	Unidentified	Unidentified	Less
cdaa493e94726bb65666daabfd2b20a6	0.000347454	23.3333	11.25	Bulk soil_Root surface & Rhizosphere	332	0.005	Bacteria	Proteobacteria	Deltaproteobacteria	Syntrophobacterales	Syntrophobacteraceae	Desulfovirga	adipica	Less
024561956f0e63acdc1fb1a2cfa0c2a5	0.000345746	31.6667	14.5833	Bulk soil_Root surface & Rhizosphere	336	0.012	Bacteria	Chloroflexi	Ktedonobacteria	JG3	Unidentified	Unidentified	Unidentified	Less
eb13ec4951459df241de903a1072166b	0.000344282	6.91667	22.9167	Bulk soil_Root surface & Rhizosphere	337	0.001	Bacteria	Chloroflexi	Anaerolineae	A31	Unidentified	Unidentified	Unidentified	Less
6394b9b5da9ad59fdaacf5d20a0a9680	0.000342574	0	19.5	Bulk soil_Root surface & Rhizosphere	341	0.001	Bacteria	Proteobacteria	Deltaproteobacteria	Desulfuromonadales	Pelobacteraceae	Desulfuromonas	michiganensis	More
ae1f8d79ff950ad2eeae8c3222a4d3c6	0.00033867	24.1667	8.83333	Bulk soil_Root surface & Rhizosphere	347	0.004	Bacteria	Actinobacteria	Thermoleophilia	Gaiellales	Gaiellaceae	Gaiella	occulta	Less
119677f0da1dad279b36155ec1f156e0	0.000338182	0	19.25	Bulk soil_Root surface & Rhizosphere	348	0.001	Bacteria	OD1	Unidentified	Unidentified	Unidentified	Unidentified	Unidentified	More
ef996e0a0eb6f3eac21097d84603b69c	0.000333546	12.3333	22.9167	Bulk soil_Root surface & Rhizosphere	356	0.006	Bacteria	Chloroflexi	Anaerolineae	Anaerolineales	Anaerolinaceae	Anaerolinea	Unidentified	Less
87db698336116040d93973624fe08eb6	0.000333302	17.1667	4.66667	Bulk soil_Root surface & Rhizosphere	357	0.009	Bacteria	Firmicutes	Clostridia	Clostridiales	Veillonellaceae	Anaerosinus	glycerini	Less
5dc4d3cddd69cfdf2cb2ad8962fed493	0.000330862	18.8333	0	Bulk soil_Root surface & Rhizosphere	360	0.001	Bacteria	Actinobacteria	Actinobacteria	Actinomycetales	Actinospicaceae	Actinospica	Unidentified	Less
7400a7edd20269532719ffde1e03c6b7	0.000329886	21.25	3.5	Bulk soil_Root surface & Rhizosphere	361	0.001	Bacteria	Actinobacteria	Thermoleophilia	Gaiellales	Gaiellaceae	Gaiella	occulta	Less
2871deeb7567db9afef188d505bc8522	0.000329398	0	18.75	Bulk soil_Root surface & Rhizosphere	362	0.002	Bacteria	Proteobacteria	Deltaproteobacteria	Desulfuromonadales	Pelobacteraceae	Desulfuromonas	michiganensis	More
aede35f3dda8dff4f17ce256fe223985	0.000327934	20.25	3.33333	Bulk soil_Root surface & Rhizosphere	364	0.001	Bacteria	Chloroflexi	Anaerolineae	Caldilineales	Caldilineaceae	Litorilinea	aerophila	Less
ddf87dfe196300e1fc9f9afe77ae3040	0.00032647	0	18.5833	Bulk soil_Root surface & Rhizosphere	366	0.001	Bacteria	Acidobacteria	Holophagae	Holophagales	Holophagaceae	Geothrix	Unidentified	More
cee36e7c3a768fa073830ad2d6783f6b	0.00032647	33.75	15.1667	Bulk soil_Root surface & Rhizosphere	367	0.015	Bacteria	Proteobacteria	Alphaproteobacteria	Rhodospirillales	Unidentified	Unidentified	Unidentified	Less
2b32220668770a948bb196ed30233bb2	0.000325006	7.5	25.8333	Bulk soil_Root surface & Rhizosphere	369	0.001	Bacteria	Acidobacteria	Acidobacteriia	Acidobacteriales	Koribacteraceae	CandidatusKoribacter	Koribacter	Less
5881bb20a5699e35017633aa882befb5	0.000325006	5.83333	19.4167	Bulk soil_Root surface & Rhizosphere	370	0.002	Bacteria	Firmicutes	Clostridia	Clostridiales	Veillonellaceae	Succinispira	mobilis	Less
bcdf0dfa47f4b57d86f85e8d4654a2af	0.000324518	19.25	5.91667	Bulk soil_Root surface & Rhizosphere	371	0.002	Bacteria	Actinobacteria	Actinobacteria	Actinomycetales	Unidentified	Unidentified	Unidentified	Less
4bb7727af469a027e11dc7d76743cf70	0.000323542	0	18.4167	Bulk soil_Root surface & Rhizosphere	372	0.001	Bacteria	Proteobacteria	Deltaproteobacteria	Desulfuromonadales	Pelobacteraceae	Desulfuromonas	Unidentified	More
3a93986ed90feb70287deb2e1d5c7595	0.000323054	26.8333	12.8333	Bulk soil_Root surface & Rhizosphere	374	0.012	Bacteria	Actinobacteria	Actinobacteria	Actinomycetales	Unidentified	Unidentified	Unidentified	Less
bd2eb093a44ae4b83e0a828180924d76	0.00032159	16.8333	5.91667	Bulk soil_Root surface & Rhizosphere	377	0.005	Bacteria	Fusobacteria	Fusobacteriia	Fusobacteriales	Fusobacteriaceae	Unidentified	Unidentified	Less
e528d43db891bf63a557fff72b84dc12	0.000320858	18.1667	6.33333	Bulk soil_Root surface & Rhizosphere	380	0.003	Bacteria	Chloroflexi	Anaerolineae	Unidentified	Unidentified	Unidentified	Unidentified	Less
64f3203d620755718da6456bafd49add	0.000319638	15.5	4.66667	Bulk soil_Root surface & Rhizosphere	382	0.03	Bacteria	Actinobacteria	Actinobacteria	Actinomycetales	Streptomycetaceae	Streptomyces	Unidentified	Less
2d702238e481ef09eb1584eb9b27a863	0.000319638	18.0833	4.91667	Bulk soil_Root surface & Rhizosphere	383	0.006	Bacteria	Firmicutes	Clostridia	Clostridiales	Ruminococcaceae	Clostridium	Unidentified	Less
8f10aefce8c3ff5050ef614ff68f10d6	0.000318662	11.5	23.5833	Bulk soil_Root surface & Rhizosphere	385	0.016	Bacteria	Acidobacteria	Acidobacteriia	Acidobacteriales	Koribacteraceae	CandidatusKoribacter	Koribacter	Less
a1824636f25b07d162bdb4a5d20b9b05	0.000317686	0	18.0833	Bulk soil_Root surface & Rhizosphere	386	0.001	Bacteria	TM7	TM7-3	Blgi18	Unidentified	Unidentified	Unidentified	More
1009e20f2398f99cfc01b32e87fc846a	0.000317198	30.25	12.4167	Bulk soil_Root surface & Rhizosphere	387	0.01	Bacteria	Chloroflexi	Ktedonobacteria	B12-WMSP1	Unidentified	Unidentified	Unidentified	Less
a65df46b70225c1ed7b69f943e58adaf	0.00031671	13.5833	24.75	Bulk soil_Root surface & Rhizosphere	389	0.017	Bacteria	Actinobacteria	Actinobacteria	Actinomycetales	Thermomonosporaceae	Actinomadura	Unidentified	Less
d25d7edc04485de9a7ea35873bc35a38	0.000316222	0	18	Bulk soil_Root surface & Rhizosphere	390	0.001	Bacteria	Proteobacteria	Deltaproteobacteria	Desulfobacterales	Desulfobulbaceae	Desulfocapsa	thiozymogenes	More
177563525f612f10a4c20960c5481b9a	0.000314758	19.5	3.58333	Bulk soil_Root surface & Rhizosphere	394	0.001	Bacteria	Actinobacteria	Actinobacteria	Actinomycetales	Thermomonosporaceae	Actinomadura	Unidentified	Less
6ca0f56758f16c793d35499f8331aa81	0.000313294	0	17.8333	Bulk soil_Root surface & Rhizosphere	397	0.001	Bacteria	Firmicutes	Clostridia	Clostridiales	Lachnospiraceae	Clostridium	Unidentified	More
aa4eeb16065d8fc063db520511109398	0.000312318	19.25	2.25	Bulk soil_Root surface & Rhizosphere	398	0.001	Bacteria	Actinobacteria	Thermoleophilia	Gaiellales	Gaiellaceae	Gaiella	occulta	Less
fd23081a2342486c1165d9d2c80b5768	0.00031183	0	17.75	Bulk soil_Root surface & Rhizosphere	399	0.001	Bacteria	Chloroflexi	Anaerolineae	Anaerolineales	Anaerolinaceae	Anaerolinea	Unidentified	More
1a1c9e99e1806afc37a3068115828c26	0.000311586	20.75	13.5	Bulk soil_Root surface & Rhizosphere	400	0.013	Bacteria	Unidentified	Unidentified	Unidentified	Unidentified	Unidentified	Unidentified	Less
404ec52e4f8f6ee12455ff06f5a497a8	0.000310854	21.9167	5.41667	Bulk soil_Root surface & Rhizosphere	402	0.002	Bacteria	Chloroflexi	Anaerolineae	Unidentified	Unidentified	Unidentified	Unidentified	Less
139d7c503fe106327f997b43ee456900	0.000310366	0	17.6667	Bulk soil_Root surface & Rhizosphere	404	0.001	Bacteria	OD1	ABY1	Unidentified	Unidentified	Unidentified	Unidentified	More
707c6d2e3b2b19f0f1ae229896f52d8e	0.000310366	0	17.6667	Bulk soil_Root surface & Rhizosphere	405	0.001	Bacteria	Proteobacteria	Deltaproteobacteria	Desulfuromonadales	Pelobacteraceae	Desulfuromonas	Unidentified	More
9d8ad2e2996ac5eaf3e4854054848636	0.000308902	12.0833	29.4167	Bulk soil_Root surface & Rhizosphere	406	0.02	Bacteria	Acidobacteria	Acidobacteriia	Acidobacteriales	Koribacteraceae	CandidatusKoribacter	Koribacter	Less
1aab966332b693f281229d66e664fd88	0.000306218	27.3333	10.25	Bulk soil_Root surface & Rhizosphere	411	0.006	Bacteria	Chloroflexi	Anaerolineae	Unidentified	Unidentified	Unidentified	Unidentified	Less
ddf68bc07d5dbe6207f9255a37717394	0.000305974	0	17.4167	Bulk soil_Root surface & Rhizosphere	412	0.001	Bacteria	Proteobacteria	Betaproteobacteria	Rhodocyclales	Rhodocyclaceae	Unidentified	Unidentified	More
1f8c49423f5f645758da85f9926df144	0.000304754	26.8333	15	Bulk soil_Root surface & Rhizosphere	413	0.029	Bacteria	Actinobacteria	Actinobacteria	Actinomycetales	Nocardioidaceae	Actinopolymorpha	Unidentified	Less
e553b77c0a6906f180899cfc6db3a12b	0.00030329	20.3333	6.91667	Bulk soil_Root surface & Rhizosphere	418	0.003	Bacteria	Planctomycetes	Planctomycetia	Gemmatales	Isosphaeraceae	Nostocoida	limicola	Less
86549ecef49808f90b7e3d88afe956dd	0.000301582	0	17.1667	Bulk soil_Root surface & Rhizosphere	421	0.001	Bacteria	Firmicutes	Clostridia	Clostridiales	Ruminococcaceae	Clostridium	Unidentified	More
b3165636ec53c7923249218d286503b5	0.000301582	5	19.6667	Bulk soil_Root surface & Rhizosphere	422	0.001	Bacteria	Bacteroidetes	Bacteroidia	Bacteroidales	Unidentified	Unidentified	Unidentified	Less
0fec5efd6a93ac7fc78b323e7f6896ae	0.000300606	17.9167	9.75	Bulk soil_Root surface & Rhizosphere	423	0.019	Bacteria	Firmicutes	Clostridia	Clostridiales	Clostridiaceae	Clostridium	Unidentified	Less
15edde1e2e8d5e0aabb308da550dce6e	0.000300118	0	17.0833	Bulk soil_Root surface & Rhizosphere	424	0.001	Bacteria	Firmicutes	Clostridia	Clostridiales	Clostridiaceae	Clostridium	Unidentified	More
9490c3d51e6eb57c49f819259e370fb9	0.000298654	0	17	Bulk soil_Root surface & Rhizosphere	427	0.001	Bacteria	Fibrobacteres	TG3	TG3-1	TSCOR	Unidentified	Unidentified	More
3f5eb7dd88b9f91a4a43bf3e0906a2da	0.00029719	23.5833	14.4167	Bulk soil_Root surface & Rhizosphere	430	0.039	Bacteria	Chloroflexi	Anaerolineae	Anaerolineales	Anaerolinaceae	Leptolinea	tardivitalis	Less
778b66600985dfc0e8be51e18fe8af21	0.00029719	0	16.9167	Bulk soil_Root surface & Rhizosphere	431	0.001	Bacteria	Firmicutes	Clostridia	Clostridiales	Veillonellaceae	Anaerospora	hongkongensis	More
b7dba2152b2b3b7741687086add96a86	0.000294262	20.5	4.5	Bulk soil_Root surface & Rhizosphere	434	0.001	Bacteria	Nitrospirae	Nitrospira	Nitrospirales	Thermodesulfovibrionaceae	GOUTA19	Unidentified	Less
79d79a0304a64d94dc9adfda836f64ea	0.000293774	19.6667	5.58333	Bulk soil_Root surface & Rhizosphere	435	0.039	Bacteria	Actinobacteria	Thermoleophilia	Solirubrobacterales	Conexibacteraceae	Conexibacter	Unidentified	Less
d4f3efafc523e1e06dec85953ccd9ca3	0.00029353	1.66667	16.6667	Bulk soil_Root surface & Rhizosphere	437	0.001	Bacteria	Acidobacteria	Acidobacteriia	Acidobacteriales	Koribacteraceae	CandidatusKoribacter	Koribacter	Less
ac18aa0f814238c0a56803c57c81f6dd	0.00029231	18.0833	3	Bulk soil_Root surface & Rhizosphere	438	0.002	Bacteria	Firmicutes	Bacilli	Bacillales	Bacillaceae	Bacillus	Unidentified	Less
dda0becb75fd13c50a7506a107e93b8d	0.000291578	16.6667	5.33333	Bulk soil_Root surface & Rhizosphere	440	0.002	Bacteria	Proteobacteria	Alphaproteobacteria	Rhizobiales	Beijerinckiaceae	Unidentified	Unidentified	Less
fc4743503a3c862e2252c1ee6a6a88d0	0.000290846	16	4.66667	Bulk soil_Root surface & Rhizosphere	442	0.004	Bacteria	Actinobacteria	Actinobacteria	Actinomycetales	Streptomycetaceae	Streptomyces	Unidentified	Less
3a5304f1bc672b4708c37c0a8cf0115b	0.000289138	21.4167	11.5	Bulk soil_Root surface & Rhizosphere	444	0.043	Bacteria	Actinobacteria	Actinobacteria	Actinomycetales	Mycobacteriaceae	Mycobacterium	Unidentified	Less
96bd48f010520a6d2ab24d86237fc56f	0.000289138	10.25	16.3333	Bulk soil_Root surface & Rhizosphere	445	0.002	Bacteria	Proteobacteria	Deltaproteobacteria	Syntrophobacterales	Syntrophobacteraceae	Desulfovirga	adipica	Less
f4eafe74725327b12f5f7076b51f21da	0.000288406	18.4167	5.08333	Bulk soil_Root surface & Rhizosphere	446	0.002	Bacteria	Actinobacteria	Actinobacteria	Actinomycetales	Thermomonosporaceae	Actinomadura	Unidentified	Less
f427b1263102e8ba5e0c5c3af3590e40	0.000286942	19.0833	10.9167	Bulk soil_Root surface & Rhizosphere	448	0.008	Bacteria	Chloroflexi	Anaerolineae	Anaerolineales	Anaerolinaceae	Unidentified	Unidentified	Less
1797f58dd25f74bc2d51a638681102b0	0.000283282	1.58333	16.6667	Bulk soil_Root surface & Rhizosphere	454	0.001	Bacteria	Firmicutes	Clostridia	Clostridiales	Unidentified	Unidentified	Unidentified	Less
0826f28daa59acfd77c87bb7e42d5b50	0.00028255	1.16667	16.6667	Bulk soil_Root surface & Rhizosphere	457	0.001	Bacteria	Chloroflexi	Anaerolineae	A31	Unidentified	Unidentified	Unidentified	Less
232301a58af7bf635b93c55a458e7582	0.00028255	0	16.0833	Bulk soil_Root surface & Rhizosphere	458	0.001	Bacteria	Proteobacteria	Alphaproteobacteria	Rhodospirillales	Rhodospirillaceae	Elstera	litoralis	More
329a313c5f4127e7ef5bb2b08dbf9ba7	0.000282062	27.6667	11.6667	Bulk soil_Root surface & Rhizosphere	459	0.014	Bacteria	Unidentified	Unidentified	Unidentified	Unidentified	Unidentified	Unidentified	Less
0fc9794ea37717fe5dbfb52206815ab9	0.000281574	18.75	7.25	Bulk soil_Root surface & Rhizosphere	460	0.017	Bacteria	Unidentified	Unidentified	Unidentified	Unidentified	Unidentified	Unidentified	Less
922312fd7581ce0bce7c5bea87a87b37	0.000281574	16	7.16667	Bulk soil_Root surface & Rhizosphere	462	0.012	Bacteria	Firmicutes	Clostridia	Clostridiales	Clostridiaceae	Clostridium	paraputrificum	Less
bab22c84051d48a1aa463406ed251e99	0.000281086	0	16	Bulk soil_Root surface & Rhizosphere	464	0.004	Bacteria	Proteobacteria	Betaproteobacteria	Burkholderiales	Comamonadaceae	Unidentified	Unidentified	More
8672ad8348e414ee1380e2239b635613	0.00028011	4	17.25	Bulk soil_Root surface & Rhizosphere	465	0.001	Bacteria	Chloroflexi	Anaerolineae	Anaerolineales	Anaerolinaceae	Anaerolinea	Unidentified	Less
8478177adb9078aa4a281d4abf57e352	0.000279622	0	15.9167	Bulk soil_Root surface & Rhizosphere	467	0.008	Bacteria	Proteobacteria	Deltaproteobacteria	Desulfuromonadales	Pelobacteraceae	Desulfuromonas	michiganensis	More
b16f70e5ad8f2bddf5438c2a7c4c56a0	0.00027523	0	15.6667	Bulk soil_Root surface & Rhizosphere	473	0.001	Bacteria	OD1	Unidentified	Unidentified	Unidentified	Unidentified	Unidentified	More
f684ae6e18af7be3f11d0b794612d410	0.00027523	17.8333	6.5	Bulk soil_Root surface & Rhizosphere	474	0.009	Bacteria	Chloroflexi	Ktedonobacteria	B12-WMSP1	Unidentified	Unidentified	Unidentified	Less
5fd7d8655e6ebdfa686bed20c6109b7b	0.000274742	15.3333	1.66667	Bulk soil_Root surface & Rhizosphere	475	0.008	Bacteria	Actinobacteria	Actinobacteria	Actinomycetales	Micromonosporaceae	Unidentified	Unidentified	Less
3b14d1e8c2da7d43402ec77d5b57fd86	0.000274254	0.166667	15.75	Bulk soil_Root surface & Rhizosphere	476	0.001	Bacteria	Armatimonadetes	SJA-176	RB	Unidentified	Unidentified	Unidentified	Less
993701871ff7616b19fb1f0b4f86bd24	0.000274254	13.5833	12.1667	Bulk soil_Root surface & Rhizosphere	477	0.006	Bacteria	Actinobacteria	Actinobacteria	Actinomycetales	Thermomonosporaceae	Actinomadura	Unidentified	Less
a8280e466e872e10934d60f317266bee	0.000273766	0	15.5833	Bulk soil_Root surface & Rhizosphere	478	0.001	Bacteria	Firmicutes	Clostridia	Clostridiales	Veillonellaceae	Anaerospora	hongkongensis	More
580fd78841624e89b5b413be19b761eb	0.000272302	1.25	15.9167	Bulk soil_Root surface & Rhizosphere	480	0.001	Bacteria	Proteobacteria	Gammaproteobacteria	Xanthomonadales	Xanthomonadaceae	Dyella	ginsengisoli	Less
6f58c426e5bc96b76b69d2fcef57edb9	0.000270838	0	15.4167	Bulk soil_Root surface & Rhizosphere	482	0.001	Bacteria	Chloroflexi	Anaerolineae	Anaerolineales	Anaerolinaceae	Anaerolinea	Unidentified	More
9c2a76c0160d2587e520dc83fa76b227	0.000270838	0	15.4167	Bulk soil_Root surface & Rhizosphere	483	0.001	Bacteria	Proteobacteria	Betaproteobacteria	Rhodocyclales	Rhodocyclaceae	Georgfuchsia	toluolica	More
7e329d0325eedeabc4435d86465066b1	0.00026913	25.0833	9.91667	Bulk soil_Root surface & Rhizosphere	486	0.039	Bacteria	Actinobacteria	Actinobacteria	Actinomycetales	Mycobacteriaceae	Mycobacterium	Unidentified	Less
9524e73daaefbe61a68e4b63b5e9a9aa	0.00026791	0	15.25	Bulk soil_Root surface & Rhizosphere	487	0.001	Bacteria	Chloroflexi	Anaerolineae	Anaerolineales	Anaerolinaceae	Anaerolinea	Unidentified	More
0a2a023f7a154dea8068786f0135faa4	0.00026791	23.1667	12.0833	Bulk soil_Root surface & Rhizosphere	488	0.019	Bacteria	Unidentified	Unidentified	Unidentified	Unidentified	Unidentified	Unidentified	Less
686519b5aef10d91386c0104276cdfc5	0.00026791	0	15.25	Bulk soil_Root surface & Rhizosphere	489	0.001	Bacteria	Proteobacteria	Deltaproteobacteria	Desulfuromonadales	Pelobacteraceae	Desulfuromonas	michiganensis	More
6bd50416e0e54328598955ae16481c0a	0.000266934	8.33333	14.3333	Bulk soil_Root surface & Rhizosphere	490	0.016	Bacteria	Chloroflexi	Anaerolineae	Unidentified	Unidentified	Unidentified	Unidentified	Less
5b3cecca0fe8649c72f3d1dcb11da36e	0.000266934	16.25	1.58333	Bulk soil_Root surface & Rhizosphere	491	0.001	Bacteria	Chlorobi	BSV26	PK329	Unidentified	Unidentified	Unidentified	Less
f5db808cb944130ab5d7b787879d9cc9	0.000265958	14.6667	1.41667	Bulk soil_Root surface & Rhizosphere	492	0.018	Bacteria	Firmicutes	Clostridia	Clostridiales	Ruminococcaceae	Unidentified	Unidentified	Less
57ce77ec0d30c51a3f6158422aa70ad2	0.000264982	0	15.0833	Bulk soil_Root surface & Rhizosphere	494	0.001	Bacteria	Verrucomicrobia	Pedosphaerae	Pedosphaerales	Pedosphaeraceae	Unidentified	Unidentified	More
55dfe588426daa12a6ad26c9f041d448	0.000264738	15.9167	1.41667	Bulk soil_Root surface & Rhizosphere	495	0.001	Bacteria	Chloroflexi	Anaerolineae	GCA	Unidentified	Unidentified	Unidentified	Less
9713635d97c2cfb983293663cc6e3588	0.000263762	17.9167	4.41667	Bulk soil_Root surface & Rhizosphere	496	0.001	Bacteria	Proteobacteria	Alphaproteobacteria	Rhizobiales	Unidentified	Unidentified	Unidentified	Less
ea122dde5b12a370698b94a1574577d2	0.000263275	5.25	14	Bulk soil_Root surface & Rhizosphere	499	0.001	Bacteria	Acidobacteria	Acidobacteriia	Acidobacteriales	Acidobacteriaceae	Unidentified	Unidentified	Less
6be47d516bb80f0ac8aa691bb06965bb	0.000262543	5.66667	16.6667	Bulk soil_Root surface & Rhizosphere	501	0.001	Bacteria	Actinobacteria	Actinobacteria	Unidentified	Unidentified	Unidentified	Unidentified	Less
3af2d78b76842222f5cd62774672cfe1	0.000262055	0	14.9167	Bulk soil_Root surface & Rhizosphere	504	0.001	Bacteria	Proteobacteria	Deltaproteobacteria	Desulfuromonadales	Pelobacteraceae	Desulfuromonas	Unidentified	More
ea607025189696c710144275d88bdc0e	0.000260591	0	14.8333	Bulk soil_Root surface & Rhizosphere	509	0.001	Bacteria	Cyanobacteria	4C	YS2	Unidentified	Unidentified	Unidentified	More
0b83ad097b151c6172c8d02617a75176	0.000260591	0	14.8333	Bulk soil_Root surface & Rhizosphere	510	0.001	Bacteria	Firmicutes	Clostridia	Clostridiales	Ruminococcaceae	Clostridium	Unidentified	More
c48f776746a60a4f479c92034e8b4723	0.000259127	14.75	0	Bulk soil_Root surface & Rhizosphere	512	0.001	Bacteria	Bacteroidetes	Flavobacteriia	Flavobacteriales	Weeksellaceae	Elizabethkingia	Unidentified	Less
e3a9d0e5ae82c30966f19ca9fc8b7bc9	0.000258883	17.4167	3.25	Bulk soil_Root surface & Rhizosphere	513	0.001	Bacteria	Actinobacteria	Actinobacteria	Actinomycetales	Thermomonosporaceae	Actinomadura	Unidentified	Less
0e98adcf5f007d053a6d3b5302c59950	0.000257663	0	14.6667	Bulk soil_Root surface & Rhizosphere	517	0.001	Bacteria	Proteobacteria	Deltaproteobacteria	Desulfuromonadales	Pelobacteraceae	Desulfuromonas	Unidentified	More
7d6dcd8684138ebdc4bdc9990a8dc959	0.000257419	10.0833	16.75	Bulk soil_Root surface & Rhizosphere	518	0.013	Bacteria	Firmicutes	Clostridia	Clostridiales	Veillonellaceae	BSV43	Unidentified	Less
547798844eea2f22ab94ca00b8d2a6e5	0.000255955	12.75	13.9167	Bulk soil_Root surface & Rhizosphere	520	0.013	Bacteria	Chloroflexi	Anaerolineae	Unidentified	Unidentified	Unidentified	Unidentified	Less
ba53e959b410c0a23c3edbc86636c1c3	0.000255467	15	3	Bulk soil_Root surface & Rhizosphere	522	0.004	Bacteria	Acidobacteria	Solibacteres	Solibacterales	Unidentified	Unidentified	Unidentified	Less
23817cdd2fbb179b16ac1fcb6a6e3054	0.000255467	17.0833	4.5	Bulk soil_Root surface & Rhizosphere	523	0.001	Bacteria	Firmicutes	Clostridia	Clostridiales	Clostridiaceae	Clostridium	paraputrificum	Less
be40e3bea2cffb5baeb400db863348ad	0.000254979	20.25	9.75	Bulk soil_Root surface & Rhizosphere	524	0.016	Bacteria	Actinobacteria	Actinobacteria	Actinomycetales	Nocardioidaceae	Kribbella	Unidentified	Less
c5dc7dadf2d116f6c394b79e6f44f688	0.000254735	0	14.5	Bulk soil_Root surface & Rhizosphere	526	0.001	Bacteria	Firmicutes	Clostridia	Clostridiales	Clostridiaceae	Clostridium	Unidentified	More
6f1ae5a79675af3e0594ae81ce559ebb	0.000253271	0.75	14.6667	Bulk soil_Root surface & Rhizosphere	528	0.001	Bacteria	Unidentified	Unidentified	Unidentified	Unidentified	Unidentified	Unidentified	Less
3d9491a191cbdd4736f659a0ea7102e2	0.000252539	16	3.25	Bulk soil_Root surface & Rhizosphere	530	0.001	Bacteria	Chloroflexi	Anaerolineae	A31	Unidentified	Unidentified	Unidentified	Less
1e216cf764fc3f213deb8ff3a785a1c0	0.000252539	20.1667	7.91667	Bulk soil_Root surface & Rhizosphere	531	0.004	Bacteria	Chlorobi	Unidentified	Unidentified	Unidentified	Unidentified	Unidentified	Less
2de10dd2ae8a30ed0ac7e261c66ca912	0.000252539	9.5	9.58333	Bulk soil_Root surface & Rhizosphere	532	0.013	Bacteria	Bacteroidetes	Bacteroidia	Bacteroidales	Bacteroidaceae	Bacteroides	Unidentified	Less
cbbca91bb5cca592d2269178ab57dd8e	0.000252051	22.1667	11.5	Bulk soil_Root surface & Rhizosphere	533	0.04	Bacteria	Chloroflexi	Ellin6529	Unidentified	Unidentified	Unidentified	Unidentified	Less
b8969aaaa15960044766c40a76907134	0.000251807	0	14.3333	Bulk soil_Root surface & Rhizosphere	534	0.001	Bacteria	Proteobacteria	Alphaproteobacteria	Rhizobiales	Xanthobacteraceae	Ancylobacter	oerskovii	More
4252e8c577b3c9278f5fc4dae46cceb8	0.000251075	17.1667	5	Bulk soil_Root surface & Rhizosphere	536	0.005	Bacteria	Chloroflexi	Ktedonobacteria	JG3	Unidentified	Unidentified	Unidentified	Less
24a3eaa9cfc2cb2df188abd513ea5dd7	0.000251075	19.1667	5.33333	Bulk soil_Root surface & Rhizosphere	538	0.001	Bacteria	Proteobacteria	Alphaproteobacteria	Rhodospirillales	Rhodospirillaceae	Skermanella	xinjiangensis	Less
07ea68d46b2a558f8321703860e4ee89	0.000250587	8.83333	10.4167	Bulk soil_Root surface & Rhizosphere	540	0.02	Bacteria	Planctomycetes	Planctomycetia	Gemmatales	Isosphaeraceae	Nostocoida	Unidentified	Less
a8c4eae67316f6a0431138055f0c3bef	0.000250343	0	14.25	Bulk soil_Root surface & Rhizosphere	541	0.001	Bacteria	Firmicutes	Clostridia	Clostridiales	Lachnospiraceae	Defluviitalea	saccharophila	More
89c6bc0f691fa5c0baef849beb97a916	0.000250099	9.5	17.75	Bulk soil_Root surface & Rhizosphere	542	0.018	Bacteria	Unidentified	Unidentified	Unidentified	Unidentified	Unidentified	Unidentified	Less
35bc03a62e8a20e77541551bad376a6d	0.000250099	16.75	4.83333	Bulk soil_Root surface & Rhizosphere	543	0.003	Bacteria	Proteobacteria	Unidentified	Unidentified	Unidentified	Unidentified	Unidentified	Less
dc780d8b963cf5ad4759eedbaea0e933	0.000249611	16.25	5.75	Bulk soil_Root surface & Rhizosphere	544	0.001	Bacteria	Unidentified	Unidentified	Unidentified	Unidentified	Unidentified	Unidentified	Less
e3184b9802aef9b4c143ec084e4245a3	0.000249611	5.41667	13.25	Bulk soil_Root surface & Rhizosphere	545	0.006	Bacteria	Proteobacteria	Deltaproteobacteria	Unidentified	Unidentified	Unidentified	Unidentified	Less
9375d96456b49ac354e9bbb73f493ed9	0.000249611	16.75	9.41667	Bulk soil_Root surface & Rhizosphere	546	0.009	Bacteria	Proteobacteria	Deltaproteobacteria	Syntrophobacterales	Syntrophobacteraceae	Desulfovirga	adipica	Less
eb220b65d902666d5f85a905f3c2961d	0.000248879	14.1667	0	Bulk soil_Root surface & Rhizosphere	547	0.001	Bacteria	Actinobacteria	Thermoleophilia	Gaiellales	Gaiellaceae	Gaiella	occulta	Less
2e97d3764d6ad7604d9f8d4061b8aca0	0.000248391	21.1667	8.58333	Bulk soil_Root surface & Rhizosphere	550	0.006	Bacteria	Unidentified	Unidentified	Unidentified	Unidentified	Unidentified	Unidentified	Less
2d5b94bceb3a13fd1c41e6d1e9a2c810	0.000246683	19.5	7.08333	Bulk soil_Root surface & Rhizosphere	554	0.003	Bacteria	Firmicutes	Clostridia	Clostridiales	Ruminococcaceae	Unidentified	Unidentified	Less
a1b3f4dcb346426d0782da864f83668b	0.000245707	3.16667	14.8333	Bulk soil_Root surface & Rhizosphere	556	0.002	Bacteria	Firmicutes	Clostridia	Clostridiales	Clostridiaceae	Clostridium	Unidentified	Less
d22f3385a4c01d7b8ec344b7ff3d6b66	0.000245463	15.25	8.83333	Bulk soil_Root surface & Rhizosphere	557	0.006	Bacteria	Unidentified	Unidentified	Unidentified	Unidentified	Unidentified	Unidentified	Less
d680260b043fdbaa2b0ab46c3acb212d	0.000244975	20.3333	10.4167	Bulk soil_Root surface & Rhizosphere	559	0.023	Bacteria	Actinobacteria	Thermoleophilia	Solirubrobacterales	Conexibacteraceae	Unidentified	Unidentified	Less
7befac9752f6cbc2ef0a01ffaf7e18ed	0.000242779	13.8333	2.25	Bulk soil_Root surface & Rhizosphere	561	0.009	Bacteria	Firmicutes	Clostridia	Clostridiales	Clostridiaceae	Clostridium	acetobutylicum	Less
d03db2d61f5a2ddd8295b0a4ffa42061	0.000241803	11.9167	4.66667	Bulk soil_Root surface & Rhizosphere	562	0.003	Bacteria	Unidentified	Unidentified	Unidentified	Unidentified	Unidentified	Unidentified	Less
6e33db4b343534feecd1bdb65bedea09	0.000241559	8.91667	7.25	Bulk soil_Root surface & Rhizosphere	563	0.008	Bacteria	Chloroflexi	Thermomicrobia	Sphaerobacterales	Unidentified	Unidentified	Unidentified	Less
95f2c7572f5e0d62e52bcf3cf8a038c4	0.000241559	0	13.75	Bulk soil_Root surface & Rhizosphere	564	0.001	Bacteria	Chloroflexi	Anaerolineae	A31	Unidentified	Unidentified	Unidentified	More
a72b9b8f1a44b9df069c966b25683f1f	0.000241559	13.75	0	Bulk soil_Root surface & Rhizosphere	565	0.001	Bacteria	Actinobacteria	Actinobacteria	Actinomycetales	Thermomonosporaceae	Actinomadura	Unidentified	Less
24a6543acd6e4dcb6068b795444d8708	0.000241559	0	13.75	Bulk soil_Root surface & Rhizosphere	566	0.025	Bacteria	Proteobacteria	Deltaproteobacteria	Desulfuromonadales	Pelobacteraceae	Unidentified	Unidentified	More
31c824df403a88a705edc252b5285ef2	0.000241315	15.9167	2.91667	Bulk soil_Root surface & Rhizosphere	568	0.001	Bacteria	Actinobacteria	Actinobacteria	Actinomycetales	Thermomonosporaceae	Actinomadura	Unidentified	Less
4644a46cebda9562e0af4869d882ae92	0.000239851	15	6.75	Bulk soil_Root surface & Rhizosphere	572	0.001	Bacteria	Actinobacteria	Thermoleophilia	Gaiellales	Gaiellaceae	Gaiella	occulta	Less
98282b5fa9d7889a026eabb9135cca75	0.000239607	21.4167	9.58333	Bulk soil_Root surface & Rhizosphere	573	0.022	Bacteria	Nitrospirae	Nitrospira	Nitrospirales	Thermodesulfovibrionaceae	GOUTA19	Unidentified	Less
a314bf21a92cb8d4bbbe278c7ad338e3	0.000239607	11.5	13.5833	Bulk soil_Root surface & Rhizosphere	574	0.011	Bacteria	Chloroflexi	Anaerolineae	Unidentified	Unidentified	Unidentified	Unidentified	Less
4d0850fbb0dc18cdedcc0b86ca0aa64d	0.000237167	13.9167	1.33333	Bulk soil_Root surface & Rhizosphere	580	0.001	Bacteria	Chloroflexi	Anaerolineae	A31	Unidentified	Unidentified	Unidentified	Less
8ffaf703a4c45c508f99e915e1c6b0e9	0.000237167	0	13.5	Bulk soil_Root surface & Rhizosphere	581	0.001	Bacteria	Proteobacteria	Betaproteobacteria	Rhodocyclales	Rhodocyclaceae	Unidentified	Unidentified	More
c274d5d70395af70a6b67396ecfca913	0.000236435	20.6667	7.58333	Bulk soil_Root surface & Rhizosphere	582	0.004	Bacteria	Unidentified	Unidentified	Unidentified	Unidentified	Unidentified	Unidentified	Less
f5b2a0f8fe541b8fb673fb18461a926c	0.000236191	22.9167	10.5	Bulk soil_Root surface & Rhizosphere	584	0.018	Bacteria	Proteobacteria	Alphaproteobacteria	Rhodospirillales	Rhodospirillaceae	Skermanella	xinjiangensis	Less
e19c55a33cb48f2a789a01ce42d99d54	0.000235703	17.25	6	Bulk soil_Root surface & Rhizosphere	585	0.009	Bacteria	Actinobacteria	Actinobacteria	Actinomycetales	Thermomonosporaceae	Actinomadura	Unidentified	Less
6f9ad8c5e4ff3e94b809cb65de86eada	0.000235703	14.3333	2.83333	Bulk soil_Root surface & Rhizosphere	586	0.001	Bacteria	Planctomycetes	Planctomycetia	Gemmatales	Isosphaeraceae	Nostocoida	Unidentified	Less
e7c6ef21da01c2f39bdf07c0f3f2a5d0	0.000234483	19.75	8.08333	Bulk soil_Root surface & Rhizosphere	590	0.004	Bacteria	Unidentified	Unidentified	Unidentified	Unidentified	Unidentified	Unidentified	Less
d82e749b99af2d9c8b973390688891c4	0.000234239	15	3.91667	Bulk soil_Root surface & Rhizosphere	591	0.001	Bacteria	Actinobacteria	Unidentified	Unidentified	Unidentified	Unidentified	Unidentified	Less
b9390af2d3c1f284363c392e0a1a739e	0.000234239	0	13.3333	Bulk soil_Root surface & Rhizosphere	593	0.004	Bacteria	Bacteroidetes	Bacteroidia	Bacteroidales	Prevotellaceae	Prevotella	Unidentified	More
8091daee3768c4fde05a8d51151d7580	0.000233507	14.8333	5.83333	Bulk soil_Root surface & Rhizosphere	595	0.004	Bacteria	Firmicutes	Clostridia	Clostridiales	Clostridiaceae	Clostridium	Unidentified	Less
fdc5b9996040e15a05be842ec784c486	0.000233263	13.4167	9.16667	Bulk soil_Root surface & Rhizosphere	596	0.006	Bacteria	Chloroflexi	Anaerolineae	A31	Unidentified	Unidentified	Unidentified	Less
2283cde28b40cc6b76cd57456c2a18a9	0.000232775	12.8333	4.5	Bulk soil_Root surface & Rhizosphere	598	0.004	Bacteria	Actinobacteria	Thermoleophilia	Solirubrobacterales	Unidentified	Unidentified	Unidentified	Less
07ccc6790a530b80f4b3474a7d98b11c	0.000232775	13.25	0	Bulk soil_Root surface & Rhizosphere	599	0.001	Bacteria	Firmicutes	Clostridia	Clostridiales	Ruminococcaceae	Unidentified	Unidentified	Less
92337b4418f6080c1fe4e3b1b3f8208b	0.000232775	0	13.25	Bulk soil_Root surface & Rhizosphere	600	0.041	Bacteria	Proteobacteria	Betaproteobacteria	Rhodocyclales	Rhodocyclaceae	Unidentified	Unidentified	More
c374862b920f8e452aecb881470b9675	0.000232531	3.83333	12.9167	Bulk soil_Root surface & Rhizosphere	601	0.002	Bacteria	Chloroflexi	Anaerolineae	Anaerolineales	Anaerolinaceae	Anaerolinea	Unidentified	Less
65f127ddeb639a5f2c3676a32b3e2355	0.000232531	18.4167	11.25	Bulk soil_Root surface & Rhizosphere	602	0.031	Bacteria	Acidobacteria	Solibacteres	Solibacterales	AKIW659	Unidentified	Unidentified	Less
b5240237e7a72e06358f8878151c737c	0.000231311	0	13.1667	Bulk soil_Root surface & Rhizosphere	604	0.001	Bacteria	Chloroflexi	Anaerolineae	Anaerolineales	Anaerolinaceae	Anaerolinea	Unidentified	More
c64144f1567d7e8cec2a8d1ae62b6410	0.000231311	11	4.33333	Bulk soil_Root surface & Rhizosphere	605	0.049	Bacteria	Actinobacteria	Actinobacteria	Actinomycetales	Streptomycetaceae	Streptomyces	Unidentified	Less
dff407cdff83931c53433033bdd94259	0.000231311	0	13.1667	Bulk soil_Root surface & Rhizosphere	606	0.001	Bacteria	Acidobacteria	Solibacteres	Solibacterales	Unidentified	Unidentified	Unidentified	More
7d5df89755ec8c600207f78a64ba9299	0.000231067	15.25	6.66667	Bulk soil_Root surface & Rhizosphere	607	0.012	Bacteria	Actinobacteria	Unidentified	Unidentified	Unidentified	Unidentified	Unidentified	Less
f4dbaf1b51000ec48b2ff29f32f1549d	0.000230579	14.5833	8.16667	Bulk soil_Root surface & Rhizosphere	608	0.007	Bacteria	Acidobacteria	Solibacteres	Solibacterales	Unidentified	Unidentified	Unidentified	Less
3ee2ee78b97bae314c228427c2de7283	0.000229847	0	13.0833	Bulk soil_Root surface & Rhizosphere	610	0.001	Bacteria	Bacteroidetes	Bacteroidia	Bacteroidales	Unidentified	Unidentified	Unidentified	More
04e2324d841a0173ed40cad7f3db7e1c	0.000229603	3.5	14.1667	Bulk soil_Root surface & Rhizosphere	611	0.001	Bacteria	Firmicutes	Clostridia	Clostridiales	Veillonellaceae	Unidentified	Unidentified	Less
319cde8d820443a77229a814ddc21958	0.000229359	11.75	14	Bulk soil_Root surface & Rhizosphere	612	0.045	Bacteria	Chloroflexi	Anaerolineae	Anaerolineales	Anaerolinaceae	Anaerolinea	Unidentified	Less
e4f30da3c13d6c5f302ad4649d5dc4c3	0.000229115	18	6.08333	Bulk soil_Root surface & Rhizosphere	614	0.001	Bacteria	Chloroflexi	Anaerolineae	Caldilineales	Caldilineaceae	Litorilinea	aerophila	Less
cd03e74f9be04a38c1c2fdd3a89dc670	0.000228871	4.16667	14.6667	Bulk soil_Root surface & Rhizosphere	615	0.001	Bacteria	Proteobacteria	Deltaproteobacteria	Unidentified	Unidentified	Unidentified	Unidentified	Less
6ebb321a60163e68bdd3ab60b6e395ed	0.000228383	12.3333	2	Bulk soil_Root surface & Rhizosphere	616	0.001	Bacteria	Acidobacteria	Acidobacteriia	Acidobacteriales	Acidobacteriaceae	Unidentified	Unidentified	Less
17991de7275e208752ddc40d4af3c50c	0.000228383	0	13	Bulk soil_Root surface & Rhizosphere	617	0.001	Bacteria	Proteobacteria	Deltaproteobacteria	Desulfuromonadales	Pelobacteraceae	Desulfuromonas	michiganensis	More
43714a606d870888a13c024fbc4559b2	0.000227895	8.16667	12.5	Bulk soil_Root surface & Rhizosphere	618	0.005	Bacteria	Chloroflexi	Anaerolineae	Caldilineales	Caldilineaceae	Litorilinea	aerophila	Less
a1bf2c3cc925cc1df7d91676fc372426	0.000226919	12.9167	0	Bulk soil_Root surface & Rhizosphere	619	0.001	Bacteria	Actinobacteria	Actinobacteria	Actinomycetales	Streptomycetaceae	Unidentified	Unidentified	Less
13effdbf1febe069a018105dfd59baf7	0.000223991	12.75	0	Bulk soil_Root surface & Rhizosphere	625	0.001	Bacteria	Actinobacteria	Actinobacteria	Actinomycetales	Thermomonosporaceae	Actinomadura	alba	Less
17f221ac00ef144e194ddf1143d2a2fc	0.000223259	11.5833	6.25	Bulk soil_Root surface & Rhizosphere	628	0.009	Bacteria	Proteobacteria	Deltaproteobacteria	Syntrophobacterales	Syntrophobacteraceae	Unidentified	Unidentified	Less
9b74f9607a518752eac5f16d1a942956	0.000222527	0	12.6667	Bulk soil_Root surface & Rhizosphere	632	0.001	Bacteria	Chloroflexi	Anaerolineae	Anaerolineales	Anaerolinaceae	Unidentified	Unidentified	More
690e20086081804c728c410458f2f636	0.000222527	0	12.6667	Bulk soil_Root surface & Rhizosphere	633	0.001	Bacteria	Firmicutes	Clostridia	Clostridiales	Lachnospiraceae	Clostridium	Unidentified	More
cbc7b309cacf0547789c9b092e45074c	0.000222527	12.6667	5.08333	Bulk soil_Root surface & Rhizosphere	634	0.014	Bacteria	Unidentified	Unidentified	Unidentified	Unidentified	Unidentified	Unidentified	Less
1f0c5e6de3ecd4e0974aed1d40fdf2bc	0.000222039	12.5833	3.58333	Bulk soil_Root surface & Rhizosphere	635	0.001	Bacteria	Chloroflexi	Anaerolineae	Unidentified	Unidentified	Unidentified	Unidentified	Less
39b3f0d7779acfffc13ff78b80aaab2f	0.000221307	19.5	7.33333	Bulk soil_Root surface & Rhizosphere	637	0.007	Bacteria	Actinobacteria	Thermoleophilia	Unidentified	Unidentified	Unidentified	Unidentified	Less
86cb60778c95e08d33ad455c5424f935	0.000221063	0	12.5833	Bulk soil_Root surface & Rhizosphere	638	0.018	Bacteria	Cyanobacteria	4C	YS2	Unidentified	Unidentified	Unidentified	More
9abc5d046b9e210274ca01f866311e6f	0.000220331	10.25	8.25	Bulk soil_Root surface & Rhizosphere	640	0.021	Bacteria	Chloroflexi	Anaerolineae	Caldilineales	Caldilineaceae	Litorilinea	aerophila	Less
83cd07e92862c6a15ccaa9809a85cc81	0.000220331	11.8333	2	Bulk soil_Root surface & Rhizosphere	641	0.004	Bacteria	Planctomycetes	Planctomycetia	Gemmatales	Isosphaeraceae	Nostocoida	limicola	Less
a252b5e5c6b21dbb18900a54523443fe	0.000220087	12.4167	11.5833	Bulk soil_Root surface & Rhizosphere	642	0.029	Bacteria	Unidentified	Unidentified	Unidentified	Unidentified	Unidentified	Unidentified	Less
c7c35d410e0ef963519f54e12c44214d	0.000219843	12.8333	3.66667	Bulk soil_Root surface & Rhizosphere	643	0.002	Bacteria	Planctomycetes	Planctomycetia	Gemmatales	Isosphaeraceae	Nostocoida	limicola	Less
99d3844eeb15f85b79e4b4a53f918eec	0.000219599	0	12.5	Bulk soil_Root surface & Rhizosphere	644	0.001	Bacteria	Proteobacteria	Alphaproteobacteria	Unidentified	Unidentified	Unidentified	Unidentified	More
5801291b00f03b54fb2d8a08fd529457	0.000219111	2	12	Bulk soil_Root surface & Rhizosphere	645	0.003	Bacteria	Chloroflexi	Anaerolineae	Anaerolineales	Anaerolinaceae	Anaerolinea	Unidentified	Less
3881bac135f55d198654e03a02653da2	0.000218135	6.33333	10.4167	Bulk soil_Root surface & Rhizosphere	650	0.006	Bacteria	Chloroflexi	Anaerolineae	Anaerolineales	Anaerolinaceae	Anaerolinea	Unidentified	Less
692d49bb7fb35c51e7e18c386d5b12ad	0.000217891	15.6667	8.58333	Bulk soil_Root surface & Rhizosphere	651	0.035	Bacteria	Unidentified	Unidentified	Unidentified	Unidentified	Unidentified	Unidentified	Less
070120ab76bd5e5c48b9e3fd963dcd82	0.000217891	12.4167	2.75	Bulk soil_Root surface & Rhizosphere	653	0.001	Bacteria	Actinobacteria	Thermoleophilia	Unidentified	Unidentified	Unidentified	Unidentified	Less
5baaefa74f27b08f8369ecdcb00bb278	0.000216671	0	12.3333	Bulk soil_Root surface & Rhizosphere	655	0.001	Bacteria	Proteobacteria	Deltaproteobacteria	Desulfuromonadales	Pelobacteraceae	Desulfuromonas	michiganensis	More
0b76c0de45ebe2ad7502a0a5546699ca	0.000216671	0	12.3333	Bulk soil_Root surface & Rhizosphere	656	0.001	Bacteria	Firmicutes	Clostridia	Clostridiales	Lachnospiraceae	Coprococcus	eutactus	More
d883005b60d8b7c6fb3cb47372c18caa	0.000216427	11.5	4.25	Bulk soil_Root surface & Rhizosphere	658	0.002	Bacteria	Actinobacteria	Thermoleophilia	Solirubrobacterales	Conexibacteraceae	Conexibacter	Unidentified	Less
b2acde8d9cf3ad7157e7f3203ec0307b	0.000216183	16.5	4.5	Bulk soil_Root surface & Rhizosphere	659	0.001	Bacteria	Unidentified	Unidentified	Unidentified	Unidentified	Unidentified	Unidentified	Less
1ce60f74e8b8833287c9b2f329df16ea	0.000215939	12.4167	5.16667	Bulk soil_Root surface & Rhizosphere	660	0.001	Bacteria	Chloroflexi	Anaerolineae	Unidentified	Unidentified	Unidentified	Unidentified	Less
28c949bc3350cae509e580963979446a	0.000214963	13.9167	2.08333	Bulk soil_Root surface & Rhizosphere	661	0.001	Bacteria	Spirochaetes	Spirochaetes	Spirochaetales	Spirochaetaceae	Spirochaeta	Unidentified	Less
c4ec389c0c23cc5320373bcad2e9aee8	0.000213499	11.75	5.66667	Bulk soil_Root surface & Rhizosphere	664	0.005	Bacteria	Unidentified	Unidentified	Unidentified	Unidentified	Unidentified	Unidentified	Less
39327d9d81ab39687a10925ad8847108	0.000213255	17.6667	6.25	Bulk soil_Root surface & Rhizosphere	665	0.002	Bacteria	Proteobacteria	Alphaproteobacteria	Rhodospirillales	Rhodospirillaceae	Unidentified	Unidentified	Less
572b79c7997ce59591bceab84016bfa0	0.000213011	13	1.75	Bulk soil_Root surface & Rhizosphere	666	0.001	Bacteria	Nitrospirae	Nitrospira	Nitrospirales	Thermodesulfovibrionaceae	GOUTA19	Unidentified	Less
ca66ee1eacecf76fdf65270093b09432	0.000212767	12.25	4	Bulk soil_Root surface & Rhizosphere	667	0.003	Bacteria	Proteobacteria	Gammaproteobacteria	Unidentified	Unidentified	Unidentified	Unidentified	Less
378d2ba507672fdbf3713edf8154d736	0.000212279	0	12.0833	Bulk soil_Root surface & Rhizosphere	668	0.001	Bacteria	Proteobacteria	Deltaproteobacteria	Unidentified	Unidentified	Unidentified	Unidentified	More
8c6c6981cd92433d9cb2902545a74893	0.000211791	0.416667	12.3333	Bulk soil_Root surface & Rhizosphere	670	0.001	Bacteria	Proteobacteria	Deltaproteobacteria	Desulfuromonadales	Pelobacteraceae	Desulfuromonas	Unidentified	Less
ea5907ca8b61d2e38d7f5feaebd935de	0.000210571	11.5	2.91667	Bulk soil_Root surface & Rhizosphere	672	0.001	Bacteria	Nitrospirae	Nitrospira	Nitrospirales	FW	47209	Unidentified	Less
fce60d344b0d249eb2dc3063c2d323a5	0.000209595	10.5	11	Bulk soil_Root surface & Rhizosphere	673	0.029	Bacteria	Unidentified	Unidentified	Unidentified	Unidentified	Unidentified	Unidentified	Less
91a5a8a2d7a22abf165498fab81070de	0.000209351	0	11.9167	Bulk soil_Root surface & Rhizosphere	674	0.001	Bacteria	Bacteroidetes	Bacteroidia	Bacteroidales	Unidentified	Unidentified	Unidentified	More
8ab211ae1a2761d07dd16c47b5625e80	0.000208375	4.25	12	Bulk soil_Root surface & Rhizosphere	677	0.001	Bacteria	Firmicutes	Clostridia	Clostridiales	Lachnospiraceae	Unidentified	Unidentified	Less
cd3c95a5d83fcffdfb8bfe915bae3194	0.000208131	15.9167	6.5	Bulk soil_Root surface & Rhizosphere	679	0.004	Bacteria	Proteobacteria	Deltaproteobacteria	Syntrophobacterales	Syntrophobacteraceae	Desulfovirga	adipica	Less
f409a62c96269346dff9535565bbcbc6	0.000207887	0	11.8333	Bulk soil_Root surface & Rhizosphere	680	0.001	Bacteria	TM7	Unidentified	Unidentified	Unidentified	Unidentified	Unidentified	More
5e8d71c0eb5713014eda307a95f3a3ed	0.000207155	14.25	7.83333	Bulk soil_Root surface & Rhizosphere	681	0.012	Bacteria	Unidentified	Unidentified	Unidentified	Unidentified	Unidentified	Unidentified	Less
76ced6434cdba07ab41e3fd1d73968d1	0.000206911	13.9167	6	Bulk soil_Root surface & Rhizosphere	683	0.004	Bacteria	Chloroflexi	Anaerolineae	A31	Unidentified	Unidentified	Unidentified	Less
315f5b27579a5cb33f6b03daa114483f	0.000206667	10.3333	6.91667	Bulk soil_Root surface & Rhizosphere	684	0.004	Bacteria	Proteobacteria	Alphaproteobacteria	Rhodospirillales	Acetobacteraceae	Unidentified	Unidentified	Less
120b5b6eee8fb955f0756e3260d900bc	0.000206423	11.75	2.83333	Bulk soil_Root surface & Rhizosphere	685	0.001	Bacteria	Firmicutes	Clostridia	Unidentified	Unidentified	Unidentified	Unidentified	Less
19fd4f21273a722add722a47c1cc797a	0.000206179	9.83333	17.0833	Bulk soil_Root surface & Rhizosphere	687	0.041	Bacteria	Proteobacteria	Gammaproteobacteria	Xanthomonadales	Xanthomonadaceae	Unidentified	Unidentified	Less
6d9e8e4394257cdf61cbc36ec0f57e38	0.000205447	7.75	8.83333	Bulk soil_Root surface & Rhizosphere	689	0.025	Bacteria	Actinobacteria	Actinobacteria	Actinomycetales	Mycobacteriaceae	Mycobacterium	Unidentified	Less
d1db12d089470c250440a68a84be749b	0.000204959	14.0833	5.75	Bulk soil_Root surface & Rhizosphere	691	0.006	Bacteria	Actinobacteria	Thermoleophilia	Solirubrobacterales	Conexibacteraceae	Conexibacter	Unidentified	Less
0406e44efc4aaa7eb73d274dba09c110	0.000204471	6.83333	11.8333	Bulk soil_Root surface & Rhizosphere	692	0.028	Bacteria	Proteobacteria	Deltaproteobacteria	Unidentified	Unidentified	Unidentified	Unidentified	Less
7b96dfb05bf6857e5ed978fd861f2ef0	0.000203983	12.25	2.16667	Bulk soil_Root surface & Rhizosphere	694	0.001	Bacteria	Planctomycetes	Planctomycetia	Gemmatales	Gemmataceae	Unidentified	Unidentified	Less
eb683144a72634ecec52b6e76e203ad8	0.000203495	0	11.5833	Bulk soil_Root surface & Rhizosphere	695	0.001	Bacteria	OD1	Unidentified	Unidentified	Unidentified	Unidentified	Unidentified	More
3030c5517819c3f8511754e2be01fee2	0.000203495	11.5833	0	Bulk soil_Root surface & Rhizosphere	696	0.001	Bacteria	Chlorobi	Ignavibacteria	Ignavibacteriales	Unidentified	Unidentified	Unidentified	Less
c38495ea1d7606ecae2c2a94f1bc0428	0.000203495	0	11.5833	Bulk soil_Root surface & Rhizosphere	697	0.001	Bacteria	Unidentified	Unidentified	Unidentified	Unidentified	Unidentified	Unidentified	More
25f621f9f44dcf3b18dbf87e7e51f3b5	0.000202275	3.83333	11.9167	Bulk soil_Root surface & Rhizosphere	701	0.001	Bacteria	Chloroflexi	Anaerolineae	Unidentified	Unidentified	Unidentified	Unidentified	Less
24de6396a513cf1a788e73e291d12da6	0.000201299	11.25	3.58333	Bulk soil_Root surface & Rhizosphere	704	0.009	Bacteria	Actinobacteria	Actinobacteria	Actinomycetales	Intrasporangiaceae	Unidentified	Unidentified	Less
5ec56a37e9c7b9b18cbaa7377e8ea07c	0.000201055	6.91667	7.83333	Bulk soil_Root surface & Rhizosphere	705	0.012	Bacteria	Unidentified	Unidentified	Unidentified	Unidentified	Unidentified	Unidentified	Less
ac7ec8b5adb2e21abc6e15930852fb44	0.000200567	12.75	2.83333	Bulk soil_Root surface & Rhizosphere	706	0.003	Bacteria	Chloroflexi	Anaerolineae	SBR1	oc28	Unidentified	Unidentified	Less
c104a9a72dafa1a251a68e6704dbdb57	0.000200567	17.75	6.33333	Bulk soil_Root surface & Rhizosphere	707	0.002	Bacteria	Chloroflexi	Anaerolineae	Unidentified	Unidentified	Unidentified	Unidentified	Less
60c940c3c1ba2fcf690e8d11a8f124ae	0.000200079	9.83333	3.16667	Bulk soil_Root surface & Rhizosphere	712	0.004	Bacteria	Actinobacteria	Actinobacteria	Actinomycetales	Streptomycetaceae	Streptomyces	Unidentified	Less
2b2bfc7358f2fb9f0f31e6f040b7abaa	0.000199103	0	11.3333	Bulk soil_Root surface & Rhizosphere	715	0.001	Bacteria	Proteobacteria	Deltaproteobacteria	Syntrophobacterales	Syntrophobacteraceae	Desulfovirga	adipica	More
673d00d2313aa58c07c240cfd629942f	0.000196907	6.33333	12.25	Bulk soil_Root surface & Rhizosphere	720	0.009	Bacteria	Chloroflexi	Anaerolineae	Anaerolineales	Anaerolinaceae	Leptolinea	tardivitalis	Less
5ae0020f4b104cd70cee2997d6e69494	0.000196663	9.08333	5.5	Bulk soil_Root surface & Rhizosphere	722	0.024	Bacteria	Proteobacteria	Deltaproteobacteria	Syntrophobacterales	Syntrophobacteraceae	Unidentified	Unidentified	Less
69debb100f772738291d3fe47f879c48	0.000196419	19	8.58333	Bulk soil_Root surface & Rhizosphere	723	0.045	Bacteria	Chlorobi	Ignavibacteria	Ignavibacteriales	Unidentified	Unidentified	Unidentified	Less
d8cf436c03869b6b2424d8dfc584f0be	0.000196175	0	11.1667	Bulk soil_Root surface & Rhizosphere	724	0.001	Bacteria	Proteobacteria	Deltaproteobacteria	Desulfuromonadales	Pelobacteraceae	Desulfuromonas	michiganensis	More
b7442a59492125e0d3dc42d4d2ed27de	0.000195687	1.16667	10.75	Bulk soil_Root surface & Rhizosphere	725	0.002	Bacteria	Acidobacteria	Acidobacteriia	Acidobacteriales	Acidobacteriaceae	Unidentified	Unidentified	Less
c33e3427abff4d1089709dbf26c3eaec	0.000194955	11.1667	2.25	Bulk soil_Root surface & Rhizosphere	726	0.002	Bacteria	Nitrospirae	Nitrospira	Nitrospirales	FW	47209	Unidentified	Less
9cbf85a5713f75bd963ba0b6cd7e3cc3	0.000194711	11.5833	0.75	Bulk soil_Root surface & Rhizosphere	727	0.001	Bacteria	Aquificae	Aquificae	Aquificales	Desulfurobacteriaceae	Unidentified	Unidentified	Less
5a80f9bc35bb561eb5f2ab85c085154e	0.000194711	0	11.0833	Bulk soil_Root surface & Rhizosphere	728	0.001	Bacteria	Proteobacteria	Alphaproteobacteria	Rhizobiales	Rhizobiaceae	Unidentified	Unidentified	More
b832eba2a63a81cbee65accd08088b0f	0.000194467	18	9.08333	Bulk soil_Root surface & Rhizosphere	730	0.047	Bacteria	Firmicutes	Clostridia	Clostridiales	Clostridiaceae	Clostridium	cellulovorans	Less
027eb5424a48933c1b35e978c2305bb2	0.000193247	12.25	2.16667	Bulk soil_Root surface & Rhizosphere	732	0.001	Bacteria	Actinobacteria	Actinobacteria	Actinomycetales	Thermomonosporaceae	Actinomadura	Unidentified	Less
e7515c65087c8e24765e8d7a4311d275	0.000193247	11	0	Bulk soil_Root surface & Rhizosphere	734	0.014	Bacteria	Proteobacteria	Gammaproteobacteria	Xanthomonadales	Xanthomonadaceae	Rhodanobacter	Unidentified	Less
1bbe1a8c37a1d9d0483dab9d9090a316	0.000193003	4.08333	11.6667	Bulk soil_Root surface & Rhizosphere	735	0.001	Bacteria	Proteobacteria	Deltaproteobacteria	Desulfobacterales	Desulfobacteraceae	Unidentified	Unidentified	Less
3a5a76c08b39eb5d3b3ea9130183fee9	0.000192271	4.25	11.5833	Bulk soil_Root surface & Rhizosphere	738	0.002	Bacteria	Acidobacteria	Solibacteres	JH-WHS99	Unidentified	Unidentified	Unidentified	Less
34af25b62a844c4ad9b25a4cc5511872	0.000191539	7.25	5.91667	Bulk soil_Root surface & Rhizosphere	740	0.03	Bacteria	Unidentified	Unidentified	Unidentified	Unidentified	Unidentified	Unidentified	Less
f44c2f9ae8b8dd10b7cd0e3de8feb1ee	0.000191295	12.8333	6.91667	Bulk soil_Root surface & Rhizosphere	741	0.013	Bacteria	Actinobacteria	Actinobacteria	Actinomycetales	Unidentified	Unidentified	Unidentified	Less
430853b9ef02a34ec9560b82d65b7153	0.000190807	13.25	4.83333	Bulk soil_Root surface & Rhizosphere	742	0.002	Bacteria	Chloroflexi	Anaerolineae	A31	Unidentified	Unidentified	Unidentified	Less
b8671dd079fc7b079aa8a440efed2c90	0.000190563	9	5.75	Bulk soil_Root surface & Rhizosphere	743	0.002	Bacteria	Firmicutes	Clostridia	Clostridiales	Clostridiaceae	Clostridium	Unidentified	Less
4573ab27afb7aa48641e7a26fee45a02	0.000190075	8.83333	5.08333	Bulk soil_Root surface & Rhizosphere	745	0.044	Bacteria	Firmicutes	Clostridia	Clostridiales	Clostridiaceae	Clostridium	Unidentified	Less
0cb1713d9e47812abc0e27eb1364b6b4	0.000189831	13.6667	5.08333	Bulk soil_Root surface & Rhizosphere	746	0.002	Bacteria	Chloroflexi	Ktedonobacteria	JG3	Unidentified	Unidentified	Unidentified	Less
9c02f440435f69a71d79a37e2e7516b8	0.000188855	10.75	0	Bulk soil_Root surface & Rhizosphere	747	0.028	Bacteria	Actinobacteria	Actinobacteria	Actinomycetales	Micromonosporaceae	Unidentified	Unidentified	Less
d497b581b25164775b592411a1b1636c	0.000188123	11.9167	2	Bulk soil_Root surface & Rhizosphere	750	0.001	Bacteria	Chloroflexi	Anaerolineae	Unidentified	Unidentified	Unidentified	Unidentified	Less
7f3f52364608a27ae4434ad2d12be086	0.000187635	11.75	2.16667	Bulk soil_Root surface & Rhizosphere	752	0.002	Bacteria	Unidentified	Unidentified	Unidentified	Unidentified	Unidentified	Unidentified	Less
e020eedf1f8fdb3cea0e162630cf7354	0.000187391	0	10.6667	Bulk soil_Root surface & Rhizosphere	754	0.001	Bacteria	Acidobacteria	Solibacteres	Solibacterales	Unidentified	Unidentified	Unidentified	More
118599edee2a1573c2727e0b09659e0e	0.000186903	6.16667	7.25	Bulk soil_Root surface & Rhizosphere	757	0.012	Bacteria	Chloroflexi	Anaerolineae	A31	Unidentified	Unidentified	Unidentified	Less
c81efbf79e43fb144a288ae45cbc69af	0.000186659	10.5833	2	Bulk soil_Root surface & Rhizosphere	758	0.008	Bacteria	Actinobacteria	Actinobacteria	Actinomycetales	Actinosynnemataceae	Unidentified	Unidentified	Less
1e89bc897fcd1d054ad5d882f441dbb9	0.000186415	0.916667	11	Bulk soil_Root surface & Rhizosphere	760	0.001	Bacteria	Proteobacteria	Deltaproteobacteria	Syntrophobacterales	Syntrophobacteraceae	Desulfovirga	adipica	Less
ead57ae3c3fb3ab09b2b57597ee74e32	0.000186171	14.3333	4.41667	Bulk soil_Root surface & Rhizosphere	761	0.003	Bacteria	Planctomycetes	Planctomycetia	Gemmatales	Gemmataceae	Unidentified	Unidentified	Less
8ce9fd33d0890e1d839bc46463f4faa8	0.000185927	9.58333	5.08333	Bulk soil_Root surface & Rhizosphere	762	0.019	Bacteria	Chloroflexi	Anaerolineae	SBR1	oc28	Unidentified	Unidentified	Less
16f4af5c60450cf2070c00faad7e8bf8	0.000184951	10.9167	5.58333	Bulk soil_Root surface & Rhizosphere	763	0.013	Bacteria	Unidentified	Unidentified	Unidentified	Unidentified	Unidentified	Unidentified	Less
25085e4c1adc9d0197025b0d7cf7edc7	0.000183731	11.9167	2.33333	Bulk soil_Root surface & Rhizosphere	769	0.001	Bacteria	Proteobacteria	Gammaproteobacteria	Unidentified	Unidentified	Unidentified	Unidentified	Less
3aeff9bc6746b0d3c0beb1d14836ef7b	0.000183243	1.08333	10.25	Bulk soil_Root surface & Rhizosphere	770	0.001	Bacteria	Proteobacteria	Deltaproteobacteria	Desulfuromonadales	Pelobacteraceae	Desulfuromonas	michiganensis	Less
8d31a7c7fe6255e2c06f694ac26cccfe	0.000182999	0	10.4167	Bulk soil_Root surface & Rhizosphere	771	0.001	Bacteria	Chloroflexi	Chloroflexi	Roseiflexales	Roseiflexaceae	Unidentified	Unidentified	More
0a66dd6617367ddf2662a0307fb57de4	0.000182999	0	10.4167	Bulk soil_Root surface & Rhizosphere	772	0.001	Bacteria	Proteobacteria	Deltaproteobacteria	Unidentified	Unidentified	Unidentified	Unidentified	More
6fb922844636a23ebfd2429ec7ce3247	0.000182755	11.3333	1.75	Bulk soil_Root surface & Rhizosphere	773	0.001	Bacteria	Acidobacteria	Solibacteres	Solibacterales	Unidentified	Unidentified	Unidentified	Less
4b9719daeebdac3d1ed61dce696eb459	0.000181535	0.5	10.5	Bulk soil_Root surface & Rhizosphere	777	0.001	Bacteria	Chloroflexi	Anaerolineae	Anaerolineales	Anaerolinaceae	Anaerolinea	Unidentified	Less
791eb2efe93a065f6838189b7112a146	0.000181535	0	10.3333	Bulk soil_Root surface & Rhizosphere	779	0.001	Bacteria	Proteobacteria	Deltaproteobacteria	Desulfuromonadales	Pelobacteraceae	Desulfuromonas	Unidentified	More
5d1570723664bfb0be352fc2d35333a3	0.000181047	8.33333	5.75	Bulk soil_Root surface & Rhizosphere	780	0.002	Bacteria	Chloroflexi	Anaerolineae	A31	Unidentified	Unidentified	Unidentified	Less
64ac59f0a7e3b9e6c3037c2099798a67	0.000181047	6.25	11.9167	Bulk soil_Root surface & Rhizosphere	781	0.005	Bacteria	Proteobacteria	Deltaproteobacteria	Syntrophobacterales	Syntrophobacteraceae	Desulfovirga	adipica	Less
479407d169bab819fb9ca6e9e3ccf275	0.000180803	8.75	4.66667	Bulk soil_Root surface & Rhizosphere	782	0.007	Bacteria	Chloroflexi	Anaerolineae	Unidentified	Unidentified	Unidentified	Unidentified	Less
9ae643f28c514026fc9e80f9b58bacb0	0.000180071	0	10.25	Bulk soil_Root surface & Rhizosphere	784	0.001	Bacteria	Proteobacteria	Alphaproteobacteria	Rhizobiales	Beijerinckiaceae	Unidentified	Unidentified	More
0c9a480ac9f1e13e40102fe61231bec9	0.000180071	0	10.25	Bulk soil_Root surface & Rhizosphere	785	0.001	Bacteria	Bacteroidetes	Bacteroidia	Bacteroidales	Unidentified	Unidentified	Unidentified	More
e9c7b862e3140e9d714c924e5dac1fa6	0.000180071	0	10.25	Bulk soil_Root surface & Rhizosphere	786	0.001	Bacteria	Proteobacteria	Deltaproteobacteria	Desulfuromonadales	Pelobacteraceae	Desulfuromonas	Unidentified	More
a0981c565b6a44d7772af1089f37b19e	0.000179827	11.6667	3.16667	Bulk soil_Root surface & Rhizosphere	787	0.001	Bacteria	Proteobacteria	Alphaproteobacteria	Rhizobiales	Unidentified	Unidentified	Unidentified	Less
b371ef6acd937f423306ca57a4b35999	0.000179583	10.6667	3.91667	Bulk soil_Root surface & Rhizosphere	788	0.003	Bacteria	Firmicutes	Bacilli	Bacillales	Bacillaceae	Bacillus	coahuilensis	Less
cea982792c6e0cff5071223b2a56b969	0.000179583	5.58333	7.41667	Bulk soil_Root surface & Rhizosphere	789	0.026	Bacteria	Firmicutes	Bacilli	Bacillales	Unidentified	Unidentified	Unidentified	Less
b0c238d8bb2367b2cc9a6fd85f6a1913	0.000179095	8.83333	2.83333	Bulk soil_Root surface & Rhizosphere	790	0.002	Bacteria	Actinobacteria	Unidentified	Unidentified	Unidentified	Unidentified	Unidentified	Less
b9570916a4b884c1b7f25245f59a9c25	0.000178607	0	10.1667	Bulk soil_Root surface & Rhizosphere	792	0.001	Bacteria	OD1	Unidentified	Unidentified	Unidentified	Unidentified	Unidentified	More
2c869f46033388aeb3ab9b50f20150e3	0.000178607	7.33333	7.16667	Bulk soil_Root surface & Rhizosphere	793	0.005	Bacteria	Acidobacteria	Solibacteres	Solibacterales	Unidentified	Unidentified	Unidentified	Less
521dbb5b1de273d42c7715deb258f54b	0.000177875	3.08333	11.6667	Bulk soil_Root surface & Rhizosphere	796	0.001	Bacteria	Unidentified	Unidentified	Unidentified	Unidentified	Unidentified	Unidentified	Less
c9507c4222d8cc4303055e09ec03e49d	0.000177875	8.5	5	Bulk soil_Root surface & Rhizosphere	797	0.022	Bacteria	Chloroflexi	Anaerolineae	Caldilineales	Unidentified	Unidentified	Unidentified	Less
c7506ecf05e85b3f875588ee431201c3	0.000177143	0	10.0833	Bulk soil_Root surface & Rhizosphere	799	0.001	Bacteria	Acidobacteria	Holophagae	Holophagales	Holophagaceae	Holophaga	foetida	More
f00dd5503d68461bad5069e9d22a89f8	0.000176411	10.5	7	Bulk soil_Root surface & Rhizosphere	801	0.034	Bacteria	Unidentified	Unidentified	Unidentified	Unidentified	Unidentified	Unidentified	Less
a0c4e291025e52bc63d1e9c70a4d0139	0.000176411	11.6667	2.66667	Bulk soil_Root surface & Rhizosphere	802	0.001	Bacteria	Unidentified	Unidentified	Unidentified	Unidentified	Unidentified	Unidentified	Less
6e8e99f52b8b5a8dc721d55cf71a3994	0.000175679	1.91667	11.1667	Bulk soil_Root surface & Rhizosphere	804	0.001	Bacteria	Chloroflexi	Anaerolineae	Anaerolineales	Anaerolinaceae	Anaerolinea	Unidentified	Less
dea3d26d5b025516bdd8022f3ded2a7c	0.000175679	0	10	Bulk soil_Root surface & Rhizosphere	805	0.001	Bacteria	Chloroflexi	Anaerolineae	Anaerolineales	Anaerolinaceae	Anaerolinea	Unidentified	More
c3d03d98f1b3cc817f73abccc672d476	0.000175679	0	10	Bulk soil_Root surface & Rhizosphere	807	0.001	Bacteria	TM7	TM7-1	Unidentified	Unidentified	Unidentified	Unidentified	More
e16510325e82d92ce88717069499e11b	0.000174459	5.16667	11.9167	Bulk soil_Root surface & Rhizosphere	808	0.017	Bacteria	Chloroflexi	Anaerolineae	Anaerolineales	Anaerolinaceae	Anaerolinea	Unidentified	Less
e4c3d884a51f1514970f46f6632fa420	0.000174459	3.33333	9.25	Bulk soil_Root surface & Rhizosphere	809	0.009	Bacteria	Firmicutes	Bacilli	Bacillales	Unidentified	Unidentified	Unidentified	Less
ef7dcf403f81f169c972d1c5599b7700	0.000174459	4	10.6667	Bulk soil_Root surface & Rhizosphere	810	0.004	Bacteria	Unidentified	Unidentified	Unidentified	Unidentified	Unidentified	Unidentified	Less
7e3e371ef86710a1d15916b6ac9b8bab	0.000174215	0	9.91667	Bulk soil_Root surface & Rhizosphere	811	0.001	Bacteria	Firmicutes	Clostridia	Clostridiales	Lachnospiraceae	Unidentified	Unidentified	More
6bd64fa2727d35bb4fd79173c59092fd	0.000174215	14	4.5	Bulk soil_Root surface & Rhizosphere	812	0.027	Bacteria	Proteobacteria	Deltaproteobacteria	Myxococcales	Unidentified	Unidentified	Unidentified	Less
3717540766a4d9cac8fe0fbeab045a3f	0.000174215	0	9.91667	Bulk soil_Root surface & Rhizosphere	813	0.001	Bacteria	Proteobacteria	Deltaproteobacteria	Desulfuromonadales	Pelobacteraceae	Desulfuromonas	michiganensis	More
00bff11448f8c6c2b4db6e157c014a05	0.000173971	7.33333	9.25	Bulk soil_Root surface & Rhizosphere	815	0.006	Bacteria	Acidobacteria	Solibacteres	Solibacterales	AKIW659	Unidentified	Unidentified	Less
ec801467a37a115206aeb60b2c760849	0.000173483	10.6667	1.75	Bulk soil_Root surface & Rhizosphere	817	0.001	Bacteria	Actinobacteria	Actinobacteria	Actinomycetales	Micromonosporaceae	Actinocatenispora	Unidentified	Less
106df7b3d3944e558d4a582c0bccf59c	0.000172751	0	9.83333	Bulk soil_Root surface & Rhizosphere	819	0.001	Bacteria	Unidentified	Unidentified	Unidentified	Unidentified	Unidentified	Unidentified	More
81073560a17314aff8db1fd86e319e60	0.000172751	0.416667	9.83333	Bulk soil_Root surface & Rhizosphere	820	0.001	Bacteria	Proteobacteria	Deltaproteobacteria	Desulfobacterales	Desulfobacteraceae	Unidentified	Unidentified	Less
0f8b585948d5ed3f79ba7459edfa1826	0.000172507	10.75	3.83333	Bulk soil_Root surface & Rhizosphere	821	0.032	Bacteria	Actinobacteria	Actinobacteria	Actinomycetales	Nocardioidaceae	Nocardioides	Unidentified	Less
853cfc6b7c01aa0f921853c9602c3aef	0.000172263	11.8333	2.91667	Bulk soil_Root surface & Rhizosphere	822	0.001	Bacteria	Firmicutes	Bacilli	Bacillales	Alicyclobacillaceae	Alicyclobacillus	Unidentified	Less
2c946fe32ad088c4c2845d5694b5d03a	0.000172019	11.3333	3.08333	Bulk soil_Root surface & Rhizosphere	823	0.002	Bacteria	Actinobacteria	Actinobacteria	Actinomycetales	Unidentified	Unidentified	Unidentified	Less
a20bb63c449f21ec0bdfbc9d96700ebf	0.000171287	6.5	10.75	Bulk soil_Root surface & Rhizosphere	824	0.009	Bacteria	Bacteroidetes	Bacteroidia	Bacteroidales	Unidentified	Unidentified	Unidentified	Less
1560166c7a1fffe4709e0beb6309856d	0.000170311	10.5	3.41667	Bulk soil_Root surface & Rhizosphere	826	0.005	Bacteria	Actinobacteria	Actinobacteria	Actinomycetales	Mycobacteriaceae	Mycobacterium	Unidentified	Less
e1594b1554ac503a124c819831b0b24a	0.000169823	0.583333	9.75	Bulk soil_Root surface & Rhizosphere	827	0.001	Bacteria	Proteobacteria	Deltaproteobacteria	Desulfuromonadales	Pelobacteraceae	Desulfuromonas	michiganensis	Less
fc3b2dcb4cfc6fef556db7982fc7466a	0.000169335	14.8333	6.58333	Bulk soil_Root surface & Rhizosphere	830	0.028	Bacteria	Nitrospirae	Nitrospira	Nitrospirales	Thermodesulfovibrionaceae	Unidentified	Unidentified	Less
dd30521a8526baae3274acd4dffd3d51	0.000169091	12.4167	4.25	Bulk soil_Root surface & Rhizosphere	831	0.003	Bacteria	Proteobacteria	Betaproteobacteria	Burkholderiales	Comamonadaceae	Unidentified	Unidentified	Less
477fc62ace815ba171fe125d93e8b8f9	0.000168603	1.75	9	Bulk soil_Root surface & Rhizosphere	832	0.003	Bacteria	Unidentified	Unidentified	Unidentified	Unidentified	Unidentified	Unidentified	Less
e42951bf8f3e67d97af60aba1e1a4449	0.000168359	7	4.91667	Bulk soil_Root surface & Rhizosphere	833	0.007	Bacteria	Unidentified	Unidentified	Unidentified	Unidentified	Unidentified	Unidentified	Less
85ad404b08b8dfd8fa0a65a3611c67c6	0.000168359	0	9.58333	Bulk soil_Root surface & Rhizosphere	834	0.002	Bacteria	Proteobacteria	Betaproteobacteria	Burkholderiales	Comamonadaceae	Unidentified	Unidentified	More
449a04ca9ab32de1a5dce1d031a86f5f	0.000168359	10.1667	1.25	Bulk soil_Root surface & Rhizosphere	835	0.005	Bacteria	Proteobacteria	Alphaproteobacteria	Rhodospirillales	Rhodospirillaceae	Unidentified	Unidentified	Less
9a9f8b508d30b11e41315f660244a4f1	0.000168359	8.75	3.08333	Bulk soil_Root surface & Rhizosphere	836	0.006	Bacteria	Proteobacteria	Deltaproteobacteria	Myxococcales	Polyangiaceae	Aetherobacter	fasciculatus	Less
dd626c50b19ccebd74949ebb675db78c	0.000167627	6.75	5.16667	Bulk soil_Root surface & Rhizosphere	838	0.018	Bacteria	Chloroflexi	Ktedonobacteria	JG3	Unidentified	Unidentified	Unidentified	Less
0bb62bf0bdd6a6d0d8d41c04a714336d	0.000167627	9.33333	1.25	Bulk soil_Root surface & Rhizosphere	839	0.005	Bacteria	Proteobacteria	Deltaproteobacteria	Unidentified	Unidentified	Unidentified	Unidentified	Less
592e5bbc3ca5010897319230f42c0077	0.000167383	9.08333	1.33333	Bulk soil_Root surface & Rhizosphere	840	0.002	Bacteria	Chloroflexi	Anaerolineae	A31	Unidentified	Unidentified	Unidentified	Less
cfaf0e58ea3a08d4f732ba4ea5d23708	0.000166895	9.5	0	Bulk soil_Root surface & Rhizosphere	844	0.005	Bacteria	Proteobacteria	Deltaproteobacteria	Myxococcales	Unidentified	Unidentified	Unidentified	Less
50cfa8aff94952597f09398611cabab6	0.000166651	7.58333	3.16667	Bulk soil_Root surface & Rhizosphere	845	0.044	Bacteria	Actinobacteria	Actinobacteria	Actinomycetales	Thermomonosporaceae	Actinomadura	Unidentified	Less
17276fb2c1248257ff08bfb3be7a5d83	0.000164943	8.16667	2.58333	Bulk soil_Root surface & Rhizosphere	849	0.005	Bacteria	Chloroflexi	Ktedonobacteria	JG3	Unidentified	Unidentified	Unidentified	Less
902708ae392d586c2275474b6529c701	0.000164699	11.1667	3.16667	Bulk soil_Root surface & Rhizosphere	850	0.002	Bacteria	Unidentified	Unidentified	Unidentified	Unidentified	Unidentified	Unidentified	Less
b4c41505bf2a0007e4ede02c66f67100	0.000164455	6.33333	7.41667	Bulk soil_Root surface & Rhizosphere	851	0.021	Bacteria	Unidentified	Unidentified	Unidentified	Unidentified	Unidentified	Unidentified	Less
dd4a42126a93762b1a1959f5e88bbf5b	0.000164211	8.66667	4.5	Bulk soil_Root surface & Rhizosphere	852	0.005	Bacteria	Unidentified	Unidentified	Unidentified	Unidentified	Unidentified	Unidentified	Less
57b7b37ffd9274d6b60fa820f72227e5	0.000164211	8	3.83333	Bulk soil_Root surface & Rhizosphere	853	0.016	Bacteria	Proteobacteria	Deltaproteobacteria	Unidentified	Unidentified	Unidentified	Unidentified	Less
1184d5d5bf6826dc58eefab16d75d5e2	0.000163967	0	9.33333	Bulk soil_Root surface & Rhizosphere	854	0.001	Bacteria	TM7	Unidentified	Unidentified	Unidentified	Unidentified	Unidentified	More
59f869523a2fa2ec9eec74a2e7d6e7ce	0.000163967	9.33333	0	Bulk soil_Root surface & Rhizosphere	855	0.016	Bacteria	Chloroflexi	Anaerolineae	Anaerolineales	Anaerolinaceae	Leptolinea	tardivitalis	Less
209e9c46e1bea576db05072e81a4e42e	0.000163967	0	9.33333	Bulk soil_Root surface & Rhizosphere	856	0.001	Bacteria	Chloroflexi	Anaerolineae	Anaerolineales	Anaerolinaceae	Anaerolinea	Unidentified	More
80f99a6433335cee6005bf6ac76a375f	0.000163967	9.16667	1.41667	Bulk soil_Root surface & Rhizosphere	857	0.021	Bacteria	Actinobacteria	Actinobacteria	Actinomycetales	Unidentified	Unidentified	Unidentified	Less
9fdbea6c1410ef960624d7cee74ef59a	0.000163967	0	9.33333	Bulk soil_Root surface & Rhizosphere	858	0.001	Bacteria	Proteobacteria	Alphaproteobacteria	Unidentified	Unidentified	Unidentified	Unidentified	More
e6926c658f6fd891f03321c0faaf342f	0.000163967	0	9.33333	Bulk soil_Root surface & Rhizosphere	859	0.001	Bacteria	Proteobacteria	Deltaproteobacteria	Syntrophobacterales	Syntrophobacteraceae	Desulfovirga	adipica	More
baf695588a6505a0f01625070becbfa9	0.000162747	9.91667	5.83333	Bulk soil_Root surface & Rhizosphere	861	0.021	Bacteria	Chloroflexi	Anaerolineae	Caldilineales	Caldilineaceae	Litorilinea	aerophila	Less
4b2b5af6da035c23a0c001b588ead54e	0.000162503	0	9.25	Bulk soil_Root surface & Rhizosphere	862	0.001	Bacteria	Unidentified	Unidentified	Unidentified	Unidentified	Unidentified	Unidentified	More
d8cf614f2b403a4ad3b514438b2babae	0.000162503	9.83333	7.66667	Bulk soil_Root surface & Rhizosphere	863	0.025	Bacteria	Unidentified	Unidentified	Unidentified	Unidentified	Unidentified	Unidentified	Less
2a1f05488c754e4ee491b758ac909fd4	0.000162503	0	9.25	Bulk soil_Root surface & Rhizosphere	864	0.001	Bacteria	Proteobacteria	Deltaproteobacteria	Unidentified	Unidentified	Unidentified	Unidentified	More
9ea58574863fe248ad08e8aa44222ffb	0.000160551	9.25	3.16667	Bulk soil_Root surface & Rhizosphere	869	0.003	Bacteria	Unidentified	Unidentified	Unidentified	Unidentified	Unidentified	Unidentified	Less
dc4c66b3e3ce34f6bd5b64c7035cd3f1	0.000159819	2.58333	11.25	Bulk soil_Root surface & Rhizosphere	872	0.001	Bacteria	Proteobacteria	Betaproteobacteria	Hydrogenophilales	Hydrogenophilaceae	Unidentified	Unidentified	Less
a9d516b5c2aa4d12cb0396005e42ef17	0.000159819	8.83333	1.58333	Bulk soil_Root surface & Rhizosphere	873	0.002	Bacteria	Proteobacteria	Deltaproteobacteria	Myxococcales	Unidentified	Unidentified	Unidentified	Less
4f56f5e090d75874c645df8d35b24ae7	0.000159575	0	9.08333	Bulk soil_Root surface & Rhizosphere	874	0.001	Bacteria	OD1	Unidentified	Unidentified	Unidentified	Unidentified	Unidentified	More
f44601eb3e783edec1d30f99a1c819f3	0.000159575	0.5	9.41667	Bulk soil_Root surface & Rhizosphere	875	0.001	Bacteria	Unidentified	Unidentified	Unidentified	Unidentified	Unidentified	Unidentified	Less
a55785bf8c2cd64d7baa8300e56486f4	0.000159575	0	9.08333	Bulk soil_Root surface & Rhizosphere	876	0.001	Bacteria	Proteobacteria	Deltaproteobacteria	Myxococcales	Unidentified	Unidentified	Unidentified	More
f44bc77d565912b4aca87e3cf4e73630	0.000158111	6	5	Bulk soil_Root surface & Rhizosphere	877	0.007	Bacteria	Actinobacteria	Thermoleophilia	Solirubrobacterales	Conexibacteraceae	Conexibacter	Unidentified	Less
7d4964ebd1669f07772c32fb5bc2e4b1	0.000158111	9	0	Bulk soil_Root surface & Rhizosphere	878	0.001	Bacteria	Actinobacteria	Thermoleophilia	Solirubrobacterales	Conexibacteraceae	Conexibacter	Unidentified	Less
2e905ff69d118bfba559a74998d6981a	0.000158111	0	9	Bulk soil_Root surface & Rhizosphere	879	0.001	Bacteria	Bacteroidetes	Bacteroidia	Bacteroidales	Unidentified	Unidentified	Unidentified	More
d7f7ee422c5ae3460bfc090e5711880d	0.000158111	9.58333	1.75	Bulk soil_Root surface & Rhizosphere	881	0.001	Bacteria	Proteobacteria	Deltaproteobacteria	Myxococcales	Unidentified	Unidentified	Unidentified	Less
b14c3f748ff5130552acea8a2b12f29d	0.000157867	7.5	5.16667	Bulk soil_Root surface & Rhizosphere	883	0.004	Bacteria	Bacteroidetes	Bacteroidia	Bacteroidales	Bacteroidaceae	Bacteroides	Unidentified	Less
13168c6404933e3109822dbc19022b68	0.000156647	8.5	1.83333	Bulk soil_Root surface & Rhizosphere	884	0.001	Bacteria	Chloroflexi	Anaerolineae	A31	Unidentified	Unidentified	Unidentified	Less
8db714800f459ec1788f64cacc2cd088	0.000156647	8.91667	0	Bulk soil_Root surface & Rhizosphere	885	0.001	Bacteria	Unidentified	Unidentified	Unidentified	Unidentified	Unidentified	Unidentified	Less
330c49f9f184394b5cb7eb1b221d5cf7	0.000156647	10	2.83333	Bulk soil_Root surface & Rhizosphere	886	0.001	Bacteria	Actinobacteria	Actinobacteria	Actinomycetales	Actinosynnemataceae	Unidentified	Unidentified	Less
cc8ebb761f241f18f907e4a9417ac214	0.000156647	0	8.91667	Bulk soil_Root surface & Rhizosphere	888	0.001	Bacteria	Proteobacteria	Alphaproteobacteria	Rhizobiales	Methylocystaceae	Pleomorphomonas	oryzae	More
974d80b644bf09f4600e1f22a63ab5bc	0.000156403	7.33333	4	Bulk soil_Root surface & Rhizosphere	889	0.012	Bacteria	Unidentified	Unidentified	Unidentified	Unidentified	Unidentified	Unidentified	Less
a97d46cfc9dd3819516522004638399b	0.000155427	9	4.16667	Bulk soil_Root surface & Rhizosphere	892	0.028	Bacteria	Unidentified	Unidentified	Unidentified	Unidentified	Unidentified	Unidentified	Less
fec481d54e9c09166188df851e1846ea	0.000155183	8.25	5.25	Bulk soil_Root surface & Rhizosphere	893	0.021	Bacteria	Firmicutes	Clostridia	Clostridiales	Veillonellaceae	BSV43	Unidentified	Less
a3fb9a00fffebf1b8e8c3ac0c1fa6c14	0.000154939	3.41667	8.58333	Bulk soil_Root surface & Rhizosphere	894	0.004	Bacteria	Chloroflexi	Anaerolineae	Anaerolineales	Anaerolinaceae	Anaerolinea	Unidentified	Less
535c0089750ebde2614b706aa1306c52	0.000154207	10.0833	3.25	Bulk soil_Root surface & Rhizosphere	896	0.003	Bacteria	Chloroflexi	Anaerolineae	SBR1	A4b	Unidentified	Unidentified	Less
24139da4302c51ed35611e4a06df6bd6	0.000153963	9	1.75	Bulk soil_Root surface & Rhizosphere	898	0.002	Bacteria	Actinobacteria	Thermoleophilia	Gaiellales	Gaiellaceae	Gaiella	occulta	Less
c24c9179f244ff0f2fbd740c992576b4	0.000153719	8.75	0	Bulk soil_Root surface & Rhizosphere	901	0.001	Bacteria	Chloroflexi	Anaerolineae	Caldilineales	Caldilineaceae	Litorilinea	aerophila	Less
e4eb198a000c10d936e85aa2cbe66274	0.000153475	1.66667	8.41667	Bulk soil_Root surface & Rhizosphere	902	0.001	Bacteria	Verrucomicrobia	Pedosphaerae	Pedosphaerales	Pedosphaeraceae	Unidentified	Unidentified	Less
5b558f4e312f88ee37a82b37c762e611	0.000153475	4.5	9	Bulk soil_Root surface & Rhizosphere	903	0.004	Bacteria	Proteobacteria	Deltaproteobacteria	Desulfuromonadales	Pelobacteraceae	Desulfuromonas	Unidentified	Less
b776a5b1b0c25c6117fd096fb3616797	0.000152987	7.25	6.66667	Bulk soil_Root surface & Rhizosphere	905	0.005	Bacteria	Unidentified	Unidentified	Unidentified	Unidentified	Unidentified	Unidentified	Less
69282bfd2a9e938ebd0195ab04cf88c4	0.000152499	7.5	4.08333	Bulk soil_Root surface & Rhizosphere	906	0.009	Bacteria	Chloroflexi	Ellin6529	Unidentified	Unidentified	Unidentified	Unidentified	Less
3da13198a4dc4fe0ee5c24e3d9262d06	0.000152255	0	8.66667	Bulk soil_Root surface & Rhizosphere	907	0.001	Bacteria	Proteobacteria	Betaproteobacteria	Rhodocyclales	Rhodocyclaceae	Georgfuchsia	toluolica	More
98f030142cc8382f7a8b8b381e1cacc6	0.000152255	8.66667	0	Bulk soil_Root surface & Rhizosphere	908	0.017	Bacteria	Nitrospirae	Nitrospira	Nitrospirales	FW	47209	Unidentified	Less
7371c1227b625e3d02fae774e91285ed	0.000152255	8.66667	0	Bulk soil_Root surface & Rhizosphere	909	0.001	Bacteria	Actinobacteria	Thermoleophilia	Solirubrobacterales	Conexibacteraceae	Unidentified	Unidentified	Less
bc82d94fbfefd3d44aa1bff7beaf958c	0.000152011	8.83333	1.91667	Bulk soil_Root surface & Rhizosphere	910	0.004	Bacteria	Chloroflexi	Thermomicrobia	Sphaerobacterales	Unidentified	Unidentified	Unidentified	Less
51b706d74b937f3011be6e024421dcee	0.000150791	13	4.66667	Bulk soil_Root surface & Rhizosphere	911	0.005	Bacteria	Proteobacteria	Deltaproteobacteria	Unidentified	Unidentified	Unidentified	Unidentified	Less
c311740d2b114a28f76573a991ed7627	0.000150303	9.08333	1.58333	Bulk soil_Root surface & Rhizosphere	912	0.001	Bacteria	Nitrospirae	Nitrospira	Nitrospirales	Thermodesulfovibrionaceae	GOUTA19	Unidentified	Less
f49e52756cd927a61c19d2dc80644bcf	0.000149327	8.5	0	Bulk soil_Root surface & Rhizosphere	915	0.001	Bacteria	Actinobacteria	Actinobacteria	Actinomycetales	Streptomycetaceae	Unidentified	Unidentified	Less
93e16d18993e20248ae88e93e7285a69	0.000148351	8.08333	1.66667	Bulk soil_Root surface & Rhizosphere	917	0.002	Bacteria	Actinobacteria	Thermoleophilia	Gaiellales	Gaiellaceae	Gaiella	occulta	Less
ea02e30eab90be108b1e1851eaab5f3b	0.000146399	0	8.33333	Bulk soil_Root surface & Rhizosphere	920	0.001	Bacteria	Chloroflexi	Anaerolineae	Anaerolineales	Anaerolinaceae	Unidentified	Unidentified	More
78197ba813c952accb29a6ca69a52b86	0.000146399	8.33333	0	Bulk soil_Root surface & Rhizosphere	921	0.001	Bacteria	Actinobacteria	Thermoleophilia	Gaiellales	Gaiellaceae	Gaiella	occulta	Less
ccf0a415f70746b907207b55b81f4b8b	0.000146399	10.9167	3.58333	Bulk soil_Root surface & Rhizosphere	923	0.001	Bacteria	Unidentified	Unidentified	Unidentified	Unidentified	Unidentified	Unidentified	Less
493c74d6156fba45a8a817017156d73c	0.000146399	3.75	6.08333	Bulk soil_Root surface & Rhizosphere	924	0.015	Bacteria	Verrucomicrobia	Pedosphaerae	Pedosphaerales	Pedosphaeraceae	Unidentified	Unidentified	Less
dd5ca0ce49485744044152d28265bf70	0.000146155	10.1667	6.08333	Bulk soil_Root surface & Rhizosphere	925	0.03	Bacteria	Actinobacteria	Actinobacteria	Actinomycetales	Thermomonosporaceae	Actinomadura	alba	Less
17156d0c6f9ccf6e0a108a7303cdeb5d	0.000145179	7.5	3.16667	Bulk soil_Root surface & Rhizosphere	926	0.007	Bacteria	Chloroflexi	Anaerolineae	Unidentified	Unidentified	Unidentified	Unidentified	Less
a1c607108821367bdc15f14f5bd91c7a	0.000144935	6.75	3	Bulk soil_Root surface & Rhizosphere	927	0.002	Bacteria	Unidentified	Unidentified	Unidentified	Unidentified	Unidentified	Unidentified	Less
ee1d5a3ef5b896149f64f865abe02a25	0.000144935	0	8.25	Bulk soil_Root surface & Rhizosphere	928	0.001	Bacteria	Proteobacteria	Betaproteobacteria	Rhodocyclales	Rhodocyclaceae	Georgfuchsia	toluolica	More
dc7947d99b5547885d8d6e98c0ea2799	0.000144935	0	8.25	Bulk soil_Root surface & Rhizosphere	929	0.001	Bacteria	Proteobacteria	Betaproteobacteria	Burkholderiales	Comamonadaceae	Unidentified	Unidentified	More
0966b429a52da69adc2f3a63f0306328	0.000144691	5.91667	6.58333	Bulk soil_Root surface & Rhizosphere	931	0.004	Bacteria	Chloroflexi	Anaerolineae	Unidentified	Unidentified	Unidentified	Unidentified	Less
14b80f3cbce1891a3c2148c0a7d4fee5	0.000144691	4.41667	7.08333	Bulk soil_Root surface & Rhizosphere	932	0.049	Bacteria	Chlorobi	Unidentified	Unidentified	Unidentified	Unidentified	Unidentified	Less
af3e5a56c04b9cf5f62a9e6f6ab76ceb	0.000144203	12.5	5.25	Bulk soil_Root surface & Rhizosphere	935	0.01	Bacteria	Unidentified	Unidentified	Unidentified	Unidentified	Unidentified	Unidentified	Less
0c723f4f55242526b6851a6190f65e67	0.000144203	7	2.41667	Bulk soil_Root surface & Rhizosphere	936	0.008	Bacteria	Acidobacteria	Solibacteres	Solibacterales	Unidentified	Unidentified	Unidentified	Less
4a2230b38e32aeff44d0249de45602b5	0.000143715	9.33333	3.5	Bulk soil_Root surface & Rhizosphere	940	0.001	Bacteria	Acidobacteria	Solibacteres	Solibacterales	Unidentified	Unidentified	Unidentified	Less
1f559c130d64aa6f5d151ab2fff4ef07	0.000143715	7.91667	1.58333	Bulk soil_Root surface & Rhizosphere	941	0.033	Bacteria	Proteobacteria	Deltaproteobacteria	Unidentified	Unidentified	Unidentified	Unidentified	Less
4ab21f5703e9d351057788c1e03b2474	0.000143471	8.16667	0	Bulk soil_Root surface & Rhizosphere	942	0.001	Bacteria	Actinobacteria	Actinobacteria	Actinomycetales	Streptomycetaceae	Streptomyces	Unidentified	Less
a0944ea4e1d56ac913c7c38c975ab874	0.000143471	0	8.16667	Bulk soil_Root surface & Rhizosphere	943	0.001	Bacteria	Proteobacteria	Alphaproteobacteria	Rhizobiales	Rhizobiaceae	Rhizobium	daejeonense	More
8a4608a7c24612432ca5bb1f66f13a69	0.000143227	6.58333	6.33333	Bulk soil_Root surface & Rhizosphere	945	0.005	Bacteria	Acidobacteria	Solibacteres	Solibacterales	AKIW659	Unidentified	Unidentified	Less
eabfbef4e311c18e664384773d95728d	0.000143227	1.41667	8	Bulk soil_Root surface & Rhizosphere	946	0.002	Bacteria	Proteobacteria	Unidentified	Unidentified	Unidentified	Unidentified	Unidentified	Less
6a7081378d7cd6c301939215efba1d51	0.000142983	7.66667	3.5	Bulk soil_Root surface & Rhizosphere	947	0.003	Bacteria	Planctomycetes	Planctomycetia	Gemmatales	Gemmataceae	Unidentified	Unidentified	Less
0dbef823bdbb043412ddf348da96b6a9	0.000142739	4.33333	5.5	Bulk soil_Root surface & Rhizosphere	948	0.022	Bacteria	Chloroflexi	Anaerolineae	A31	Unidentified	Unidentified	Unidentified	Less
80d1badaf912b70f42d17da169a2a9c2	0.000142251	7.5	3.58333	Bulk soil_Root surface & Rhizosphere	949	0.008	Bacteria	Actinobacteria	Thermoleophilia	Gaiellales	Gaiellaceae	Gaiella	occulta	Less
23042d78184940c1fa9b96d9aeb2ff2e	0.000142007	8.08333	1.16667	Bulk soil_Root surface & Rhizosphere	950	0.001	Bacteria	Chloroflexi	Anaerolineae	Caldilineales	Caldilineaceae	Litorilinea	aerophila	Less
b2cb86cb378eb071c6e0398730264a7a	0.000142007	8.08333	2.16667	Bulk soil_Root surface & Rhizosphere	951	0.001	Bacteria	Actinobacteria	Actinobacteria	Actinomycetales	Nocardioidaceae	Nocardioides	Unidentified	Less
b0132290fccc25076e0ad9cab8840890	0.000142007	6.91667	3	Bulk soil_Root surface & Rhizosphere	952	0.007	Bacteria	Acidobacteria	Solibacteres	Solibacterales	AKIW659	Unidentified	Unidentified	Less
6be27a74611da3d9404f5aa0ffe23969	0.000142007	6.58333	8.83333	Bulk soil_Root surface & Rhizosphere	953	0.019	Bacteria	Bacteroidetes	Bacteroidia	Bacteroidales	Unidentified	Unidentified	Unidentified	Less
bd968ffe57c772ca195796e9b5658aa0	0.000141519	10.25	3.41667	Bulk soil_Root surface & Rhizosphere	955	0.001	Bacteria	Unidentified	Unidentified	Unidentified	Unidentified	Unidentified	Unidentified	Less
a6a082ed0d3929e1bff07e4c81df8fe1	0.000141519	7.66667	1.16667	Bulk soil_Root surface & Rhizosphere	956	0.023	Bacteria	Firmicutes	Clostridia	Clostridiales	Unidentified	Unidentified	Unidentified	Less
a36f340cab64efefa50293b6cb27f603	0.000140787	7.58333	2.5	Bulk soil_Root surface & Rhizosphere	958	0.007	Bacteria	Verrucomicrobia	Pedosphaerae	Pedosphaerales	Unidentified	Unidentified	Unidentified	Less
10d07f8c1ac3ca987c212ca51396d38f	0.000140543	2.25	6.5	Bulk soil_Root surface & Rhizosphere	959	0.035	Bacteria	Firmicutes	Clostridia	Clostridiales	Ruminococcaceae	Unidentified	Unidentified	Less
477dd6af72630fa29a674e30955214ab	0.000140543	7.58333	1.08333	Bulk soil_Root surface & Rhizosphere	960	0.008	Bacteria	Firmicutes	Clostridia	Clostridiales	Unidentified	Unidentified	Unidentified	Less
9da87c94082dcd829c470b6b21b1f942	0.000140543	0	8	Bulk soil_Root surface & Rhizosphere	961	0.001	Bacteria	KSB3	GN	Unidentified	Unidentified	Unidentified	Unidentified	More
c7efaf42d253d94c97d8fca43c6d88ec	0.000140543	0.583333	8.41667	Bulk soil_Root surface & Rhizosphere	962	0.001	Bacteria	Proteobacteria	Deltaproteobacteria	Unidentified	Unidentified	Unidentified	Unidentified	Less
0c3f434a7e3d873cd5e6685ec618d521	0.000139079	0.916667	8	Bulk soil_Root surface & Rhizosphere	964	0.001	Bacteria	Chloroflexi	Anaerolineae	SBR1	oc28	Unidentified	Unidentified	Less
34a6499c43e57541c261e2bd62a339de	0.000139079	7.91667	0.5	Bulk soil_Root surface & Rhizosphere	965	0.001	Bacteria	Unidentified	Unidentified	Unidentified	Unidentified	Unidentified	Unidentified	Less
253554fbe7ac68492d9e6a83cac86a02	0.000138835	9.58333	2.25	Bulk soil_Root surface & Rhizosphere	966	0.001	Bacteria	Chloroflexi	Thermomicrobia	Sphaerobacterales	Unidentified	Unidentified	Unidentified	Less
31fc7c6bc04071198cfe3e02dbd73bf4	0.000138835	6.66667	2.16667	Bulk soil_Root surface & Rhizosphere	967	0.009	Bacteria	Planctomycetes	Planctomycetia	Gemmatales	Gemmataceae	Unidentified	Unidentified	Less
bd0080311fe6dea60eec3daadfbaf318	0.000138591	7.75	3.08333	Bulk soil_Root surface & Rhizosphere	968	0.002	Bacteria	Chloroflexi	Thermomicrobia	Unidentified	Unidentified	Unidentified	Unidentified	Less
326ba02b6d25d45fbde5fa91fcd48494	0.000138103	7.33333	8.25	Bulk soil_Root surface & Rhizosphere	969	0.04	Bacteria	Unidentified	Unidentified	Unidentified	Unidentified	Unidentified	Unidentified	Less
9b2fc30982ca791d4cb32e70704df01c	0.000137615	7.83333	0	Bulk soil_Root surface & Rhizosphere	972	0.002	Bacteria	Firmicutes	Clostridia	Clostridiales	Clostridiaceae	Clostridium	Unidentified	Less
5b9f631a74de71af7a796d0ccacdd8fa	0.000136395	9.75	3.75	Bulk soil_Root surface & Rhizosphere	974	0.018	Bacteria	Proteobacteria	Alphaproteobacteria	Rhodospirillales	Unidentified	Unidentified	Unidentified	Less
06d5ba68a81d7d6dbe7d65264d9ed054	0.000136151	5.58333	4.33333	Bulk soil_Root surface & Rhizosphere	975	0.013	Bacteria	Chloroflexi	Dehalococcoidetes	Dehalococcoidales	Unidentified	Unidentified	Unidentified	Less
4335951c6a1fea5162b99245ca8d7e03	0.000136151	8.33333	2.41667	Bulk soil_Root surface & Rhizosphere	976	0.001	Bacteria	Armatimonadetes	SHA-37	Unidentified	Unidentified	Unidentified	Unidentified	Less
70fe0428c27cf29ebfc381508413f855	0.000135907	7.08333	1.83333	Bulk soil_Root surface & Rhizosphere	978	0.044	Bacteria	Unidentified	Unidentified	Unidentified	Unidentified	Unidentified	Unidentified	Less
325205f4ae676194f11aa53dd30d9539	0.000135907	6.91667	3.41667	Bulk soil_Root surface & Rhizosphere	980	0.007	Bacteria	Firmicutes	Clostridia	Clostridiales	Unidentified	Unidentified	Unidentified	Less
7d03d75ba3d6ef7298db3f43006063d3	0.000135663	10.1667	3.08333	Bulk soil_Root surface & Rhizosphere	981	0.002	Bacteria	Proteobacteria	Deltaproteobacteria	Unidentified	Unidentified	Unidentified	Unidentified	Less
d923f0f235794cad0989bda10d85d6e3	0.000135663	5.66667	7.33333	Bulk soil_Root surface & Rhizosphere	982	0.01	Bacteria	Unidentified	Unidentified	Unidentified	Unidentified	Unidentified	Unidentified	Less
9bb8bb5a6e8c73cb92273b270b946af9	0.000135419	9.33333	3.58333	Bulk soil_Root surface & Rhizosphere	983	0.006	Bacteria	Proteobacteria	Alphaproteobacteria	Rhizobiales	Unidentified	Unidentified	Unidentified	Less
1adbde5f6904b7f8ae9fb5d3464c63cc	0.000135175	5.5	4.66667	Bulk soil_Root surface & Rhizosphere	984	0.013	Bacteria	Chloroflexi	Anaerolineae	Anaerolineales	Anaerolinaceae	Leptolinea	tardivitalis	Less
fb857de2a9671bfca72095825b06bd61	0.000135175	7	4.16667	Bulk soil_Root surface & Rhizosphere	985	0.002	Bacteria	Chloroflexi	Anaerolineae	A31	Unidentified	Unidentified	Unidentified	Less
4804f527b3a7227f6673a1a9fccbe82b	0.000135175	7.66667	0.916667	Bulk soil_Root surface & Rhizosphere	986	0.002	Bacteria	Lentisphaerae	Unidentified	Unidentified	Unidentified	Unidentified	Unidentified	Less
8e14a7afe756158259a74ea3da0a93be	0.000134687	7.66667	0	Bulk soil_Root surface & Rhizosphere	987	0.001	Bacteria	Unidentified	Unidentified	Unidentified	Unidentified	Unidentified	Unidentified	Less
4e874609b3ec92d407683e09f210a0fa	0.000134687	3.08333	6.08333	Bulk soil_Root surface & Rhizosphere	988	0.009	Bacteria	Chloroflexi	Anaerolineae	Anaerolineales	Anaerolinaceae	Anaerolinea	Unidentified	Less
2467c038016bbc57f0e9120ee6ab4f8f	0.000134687	0	7.66667	Bulk soil_Root surface & Rhizosphere	989	0.001	Bacteria	Actinobacteria	Actinobacteria	Actinomycetales	Propionibacteriaceae	Unidentified	Unidentified	More
96ff906bb8a90ab2c7eff12a09d673b5	0.000134199	6.75	2.5	Bulk soil_Root surface & Rhizosphere	992	0.007	Bacteria	Acidobacteria	Solibacteres	Solibacterales	AKIW659	Unidentified	Unidentified	Less
083fab6b23b0135c1d625dcb8d498aa3	0.000134199	3.33333	5.16667	Bulk soil_Root surface & Rhizosphere	993	0.035	Bacteria	Bacteroidetes	Bacteroidia	Bacteroidales	Prevotellaceae	Prevotella	copri	Less
6fe10d9c92f7b50b380b9128bb4c4187	0.000133467	7	1.58333	Bulk soil_Root surface & Rhizosphere	994	0.05	Bacteria	Actinobacteria	Actinobacteria	Actinomycetales	Unidentified	Unidentified	Unidentified	Less
7c26a296e86946b4206b440c9d7a4968	0.000133223	0	7.58333	Bulk soil_Root surface & Rhizosphere	995	0.001	Bacteria	Chloroflexi	Ellin6529	Unidentified	Unidentified	Unidentified	Unidentified	More
4781de2c47eafcdee75d6bae5980aad8	0.000133223	0	7.58333	Bulk soil_Root surface & Rhizosphere	996	0.001	Bacteria	Proteobacteria	Betaproteobacteria	Rhodocyclales	Rhodocyclaceae	Georgfuchsia	toluolica	More
29885c2ae3d8983a73ab30038c768689	0.000132979	8.16667	2.16667	Bulk soil_Root surface & Rhizosphere	997	0.001	Bacteria	Planctomycetes	Planctomycetia	Gemmatales	Gemmataceae	Unidentified	Unidentified	Less
d1d60460098a417e780edeaa19714d80	0.000132735	5.08333	6.25	Bulk soil_Root surface & Rhizosphere	998	0.007	Bacteria	Acidobacteria	Solibacteres	Solibacterales	OPB3	Unidentified	Unidentified	Less
0d28931671dca1fac1bf19992c95ddec	0.000132491	8.83333	2.58333	Bulk soil_Root surface & Rhizosphere	999	0.001	Bacteria	Unidentified	Unidentified	Unidentified	Unidentified	Unidentified	Unidentified	Less
64a1b4831f80d288a521893c5a9f8fcb	0.000132491	8.08333	0.833333	Bulk soil_Root surface & Rhizosphere	1000	0.001	Bacteria	Unidentified	Unidentified	Unidentified	Unidentified	Unidentified	Unidentified	Less
8613845ee6628b07c221653c105a59c6	0.000132003	7.58333	2.41667	Bulk soil_Root surface & Rhizosphere	1004	0.002	Bacteria	Chloroflexi	Ktedonobacteria	JG3	Unidentified	Unidentified	Unidentified	Less
4e3fbe1b92d61d6ef6377d392065f313	0.000131759	1	6.83333	Bulk soil_Root surface & Rhizosphere	1006	0.025	Bacteria	Acidobacteria	Acidobacteriia	Acidobacteriales	Unidentified	Unidentified	Unidentified	Less
8eb621d98c88fdfe81544f911392d197	0.000131515	7.25	1.83333	Bulk soil_Root surface & Rhizosphere	1007	0.001	Bacteria	Chloroflexi	Anaerolineae	A31	Unidentified	Unidentified	Unidentified	Less
b5dd8c8b1937d04d391718e1c9cba6d3	0.000131515	8.16667	5.33333	Bulk soil_Root surface & Rhizosphere	1008	0.011	Bacteria	Unidentified	Unidentified	Unidentified	Unidentified	Unidentified	Unidentified	Less
8aa731693582acf0a078c45edef51f48	0.000131027	7.25	4.58333	Bulk soil_Root surface & Rhizosphere	1012	0.005	Bacteria	Unidentified	Unidentified	Unidentified	Unidentified	Unidentified	Unidentified	Less
6542595b9c199bb1d699c310238ded46	0.000130783	10.9167	4.91667	Bulk soil_Root surface & Rhizosphere	1013	0.016	Bacteria	Unidentified	Unidentified	Unidentified	Unidentified	Unidentified	Unidentified	Less
16ba97e1856e9fab446fd4110ac3dc27	0.000130783	11.1667	4.83333	Bulk soil_Root surface & Rhizosphere	1014	0.044	Bacteria	Unidentified	Unidentified	Unidentified	Unidentified	Unidentified	Unidentified	Less
665b20204595dca8911d28632e6e18b8	0.000130783	6.83333	1.75	Bulk soil_Root surface & Rhizosphere	1015	0.005	Bacteria	Firmicutes	Clostridia	Unidentified	Unidentified	Unidentified	Unidentified	Less
65afbb47661d6e45ff4f49f905486ab2	0.000130295	7.41667	0	Bulk soil_Root surface & Rhizosphere	1016	0.001	Bacteria	Firmicutes	Bacilli	Bacillales	Planococcaceae	Unidentified	Unidentified	Less
58b3f6df66efc8c2deec5f7f455ef5e3	0.000130295	7.66667	3	Bulk soil_Root surface & Rhizosphere	1017	0.012	Bacteria	Firmicutes	Bacilli	Bacillales	Unidentified	Unidentified	Unidentified	Less
adddeb960a4f642768db0e5b7811e9a3	0.000130295	1.5	7.16667	Bulk soil_Root surface & Rhizosphere	1018	0.001	Bacteria	Proteobacteria	Deltaproteobacteria	Desulfobacterales	Desulfobulbaceae	Desulfocapsa	thiozymogenes	Less
f819ba1ee681b27b4ac7b14d160580c3	0.000130295	0	7.41667	Bulk soil_Root surface & Rhizosphere	1019	0.001	Bacteria	Proteobacteria	Deltaproteobacteria	Desulfuromonadales	Pelobacteraceae	Desulfuromonas	Unidentified	More
48a5eff846b90d8999d795fc6f9991e6	0.000130051	2.5	6.58333	Bulk soil_Root surface & Rhizosphere	1020	0.002	Bacteria	Chloroflexi	Anaerolineae	Anaerolineales	Anaerolinaceae	Leptolinea	tardivitalis	Less
0c9137f83e91038fd3d831798c8b7f9a	0.000129807	2.25	6.16667	Bulk soil_Root surface & Rhizosphere	1021	0.048	Bacteria	Actinobacteria	Unidentified	Unidentified	Unidentified	Unidentified	Unidentified	Less
38cfd77f6d2f5834106c0a13ccdda7aa	0.000129319	7.66667	1	Bulk soil_Root surface & Rhizosphere	1024	0.001	Bacteria	Proteobacteria	Deltaproteobacteria	Unidentified	Unidentified	Unidentified	Unidentified	Less
c8ead3f60652c6e393521621f5062b7b	0.000129075	7.5	2.41667	Bulk soil_Root surface & Rhizosphere	1025	0.007	Bacteria	Actinobacteria	Actinobacteria	Actinomycetales	Unidentified	Unidentified	Unidentified	Less
37c9c183a30713b18ac8a9696b78732a	0.000128831	0	7.33333	Bulk soil_Root surface & Rhizosphere	1026	0.002	Bacteria	Chloroflexi	Anaerolineae	Unidentified	Unidentified	Unidentified	Unidentified	More
b717815fe0e99b6ad80e20dcad6a2bbf	0.000128831	5	3.66667	Bulk soil_Root surface & Rhizosphere	1027	0.025	Bacteria	Acidobacteria	Acidobacteriia	Acidobacteriales	Koribacteraceae	CandidatusKoribacter	Koribacter	Less
48e519efbfab1dc3cfe86e772bf184e9	0.000128831	0	7.33333	Bulk soil_Root surface & Rhizosphere	1028	0.001	Bacteria	Proteobacteria	Betaproteobacteria	Unidentified	Unidentified	Unidentified	Unidentified	More
49b1ab59a1e7d4ceaa0d1592877271cf	0.000128831	0	7.33333	Bulk soil_Root surface & Rhizosphere	1029	0.001	Bacteria	Proteobacteria	Deltaproteobacteria	Myxococcales	Cystobacteraceae	Cystobacter	Unidentified	More
f19745986db208eadd6c1132aa260266	0.000128831	7.16667	2.25	Bulk soil_Root surface & Rhizosphere	1030	0.002	Bacteria	Proteobacteria	Deltaproteobacteria	Unidentified	Unidentified	Unidentified	Unidentified	Less
6d2fbe3a7cc6fdd8c35aa7f1cec3bb00	0.000128343	9.16667	4.08333	Bulk soil_Root surface & Rhizosphere	1033	0.008	Bacteria	Unidentified	Unidentified	Unidentified	Unidentified	Unidentified	Unidentified	Less
b64b220b604a83c69e0e79c38914c7d9	0.000128343	2.25	6.41667	Bulk soil_Root surface & Rhizosphere	1035	0.026	Bacteria	Cyanobacteria	4C	YS2	Unidentified	Unidentified	Unidentified	Less
e0d75cd3f24cc320315915c3d5caa92a	0.000128099	7.83333	1.66667	Bulk soil_Root surface & Rhizosphere	1036	0.001	Bacteria	Firmicutes	Clostridia	Clostridiales	Peptococcaceae	Desulfurispora	Unidentified	Less
bdead56cddb1047b78756692f4bf52d2	0.000127367	8.33333	3.58333	Bulk soil_Root surface & Rhizosphere	1037	0.005	Bacteria	Unidentified	Unidentified	Unidentified	Unidentified	Unidentified	Unidentified	Less
fe83619212e265326d34e1eee1e1bd19	0.000127367	0	7.25	Bulk soil_Root surface & Rhizosphere	1038	0.001	Bacteria	Firmicutes	Clostridia	Clostridiales	Unidentified	Unidentified	Unidentified	More
5f658c89c0e432b21afccbf1e259c457	0.000127367	0	7.25	Bulk soil_Root surface & Rhizosphere	1039	0.001	Bacteria	Proteobacteria	Deltaproteobacteria	Unidentified	Unidentified	Unidentified	Unidentified	More
b84e104724d7c41a031a5a669a7b05e5	0.000127367	7.25	0.75	Bulk soil_Root surface & Rhizosphere	1040	0.001	Bacteria	Proteobacteria	Deltaproteobacteria	Myxococcales	Polyangiaceae	Unidentified	Unidentified	Less
5595a27d113d8abdef067687b74b650e	0.000127123	4.58333	5.5	Bulk soil_Root surface & Rhizosphere	1041	0.008	Bacteria	Planctomycetes	Planctomycetia	Gemmatales	Gemmataceae	Unidentified	Unidentified	Less
213e7a0e4a0dba0c5d8240b9120e440b	0.000126635	9.58333	4.5	Bulk soil_Root surface & Rhizosphere	1042	0.01	Bacteria	Unidentified	Unidentified	Unidentified	Unidentified	Unidentified	Unidentified	Less
edf998ca824e42dd08ee232a3db59ace	0.000125903	0	7.16667	Bulk soil_Root surface & Rhizosphere	1043	0.001	Bacteria	Chloroflexi	Anaerolineae	Anaerolineales	Anaerolinaceae	Leptolinea	tardivitalis	More
a50af6a2e9e06eac06812cf8fda56c43	0.000125903	0	7.16667	Bulk soil_Root surface & Rhizosphere	1044	0.001	Bacteria	Proteobacteria	Deltaproteobacteria	Desulfuromonadales	Pelobacteraceae	Desulfuromonas	michiganensis	More
636dc24b97106b69bbb81f3663102738	0.000125171	5.08333	7.25	Bulk soil_Root surface & Rhizosphere	1047	0.006	Bacteria	Proteobacteria	Deltaproteobacteria	Myxococcales	Cystobacteraceae	Cystobacter	fuscus	Less
d326d54bb438fee46a029d2105aaaac5	0.000125171	8.08333	3.91667	Bulk soil_Root surface & Rhizosphere	1048	0.002	Bacteria	Unidentified	Unidentified	Unidentified	Unidentified	Unidentified	Unidentified	Less
96abee331f4007fcf825a0bee0b16241	0.000124683	4.25	4	Bulk soil_Root surface & Rhizosphere	1049	0.035	Bacteria	Firmicutes	Clostridia	Clostridiales	Ruminococcaceae	Clostridium	Unidentified	Less
f421d08df6f57a1751528d8de84f8653	0.000124439	0	7.08333	Bulk soil_Root surface & Rhizosphere	1050	0.001	Bacteria	TM7	TM7-3	EW	Unidentified	Unidentified	Unidentified	More
456a5c3ac3970da3294f80b1a74396c3	0.000124439	7.08333	0	Bulk soil_Root surface & Rhizosphere	1051	0.012	Bacteria	Actinobacteria	Thermoleophilia	Gaiellales	Gaiellaceae	Gaiella	occulta	Less
a0850fa117b7868de5c9ff9cc71f119c	0.000124439	0	7.08333	Bulk soil_Root surface & Rhizosphere	1052	0.001	Bacteria	Unidentified	Unidentified	Unidentified	Unidentified	Unidentified	Unidentified	More
0fa8b501c3b4bd85653ed5055d3ec8a5	0.000124439	6.83333	0.75	Bulk soil_Root surface & Rhizosphere	1053	0.002	Bacteria	Actinobacteria	Actinobacteria	Actinomycetales	Actinospicaceae	Actinospica	Unidentified	Less
c07ca2a2903c631f748eb597cb23cf90	0.000124439	9.25	4.66667	Bulk soil_Root surface & Rhizosphere	1054	0.013	Bacteria	Firmicutes	Bacilli	Bacillales	Unidentified	Unidentified	Unidentified	Less
bdfadf354683117f0cb7683eedc38160	0.000124439	3.33333	4.5	Bulk soil_Root surface & Rhizosphere	1055	0.016	Bacteria	Firmicutes	Clostridia	Clostridiales	Ruminococcaceae	Sporobacter	termitidis	Less
13391242ee4d3953228490adac3e56c3	0.000124439	0	7.08333	Bulk soil_Root surface & Rhizosphere	1056	0.001	Bacteria	Firmicutes	Clostridia	Clostridiales	Ruminococcaceae	Unidentified	Unidentified	More
31db8b56433d4bbf7592c653df848876	0.000124439	0	7.08333	Bulk soil_Root surface & Rhizosphere	1057	0.002	Bacteria	Proteobacteria	Gammaproteobacteria	Legionellales	Legionellaceae	Legionella	Unidentified	More
19139ff227174c663012bffe10f8c1d8	0.000124439	0	7.08333	Bulk soil_Root surface & Rhizosphere	1058	0.001	Bacteria	Proteobacteria	Alphaproteobacteria	Rhodospirillales	Rhodospirillaceae	Unidentified	Unidentified	More
4ab20c8d8ba438fdc1de73fcf3611d4d	0.000124439	0	7.08333	Bulk soil_Root surface & Rhizosphere	1059	0.005	Bacteria	Proteobacteria	Alphaproteobacteria	Rhizobiales	Rhizobiaceae	Rhizobium	Unidentified	More
39431bd3dfaec1556aa7b8d370221dee	0.000124195	7.91667	2.58333	Bulk soil_Root surface & Rhizosphere	1060	0.001	Bacteria	Actinobacteria	Actinobacteria	Actinomycetales	Nocardioidaceae	Marmoricola	Unidentified	Less
a664745a04853913e718d8122b4d4578	0.000123951	7.33333	2.33333	Bulk soil_Root surface & Rhizosphere	1062	0.002	Bacteria	Firmicutes	Bacilli	Bacillales	Thermoactinomycetaceae	Unidentified	Unidentified	Less
4e9b515a9a343aa9e1b3da525ba3d035	0.000123707	9.25	5.75	Bulk soil_Root surface & Rhizosphere	1063	0.038	Bacteria	Nitrospirae	Nitrospira	Nitrospirales	Thermodesulfovibrionaceae	LCP-6	Unidentified	Less
f01e4ade94e681e30408584c7acdd921	0.000123219	5.41667	4.83333	Bulk soil_Root surface & Rhizosphere	1064	0.013	Bacteria	Proteobacteria	Deltaproteobacteria	Syntrophobacterales	Syntrophaceae	Syntrophus	Unidentified	Less
843cb4ad78198426b35c0604d50e87d7	0.000122975	0	7	Bulk soil_Root surface & Rhizosphere	1065	0.001	Bacteria	WS6	Unidentified	Unidentified	Unidentified	Unidentified	Unidentified	More
c3570969ff8329529828a0144fc6a478	0.000122975	0	7	Bulk soil_Root surface & Rhizosphere	1066	0.001	Bacteria	Unidentified	Unidentified	Unidentified	Unidentified	Unidentified	Unidentified	More
b342adf098ec41d4c1366a15049a09d1	0.000122975	7	0	Bulk soil_Root surface & Rhizosphere	1067	0.001	Bacteria	Unidentified	Unidentified	Unidentified	Unidentified	Unidentified	Unidentified	Less
adc31bddea11bf71e511c42e814b7ae1	0.000122975	0	7	Bulk soil_Root surface & Rhizosphere	1068	0.001	Bacteria	Unidentified	Unidentified	Unidentified	Unidentified	Unidentified	Unidentified	More
e27d58e038ca388abf41da7f4e5c7f1b	0.000122975	7	0	Bulk soil_Root surface & Rhizosphere	1069	0.001	Bacteria	Actinobacteria	Actinobacteria	Actinomycetales	Micromonosporaceae	Unidentified	Unidentified	Less
25becd730c80ff06abb37aa4dd35ce74	0.000122975	0	7	Bulk soil_Root surface & Rhizosphere	1070	0.001	Bacteria	Proteobacteria	Betaproteobacteria	Rhodocyclales	Rhodocyclaceae	Georgfuchsia	toluolica	More
e47e047f07b9d42520b5685b1cddbdb9	0.000121999	4.25	7.08333	Bulk soil_Root surface & Rhizosphere	1071	0.003	Bacteria	Chloroflexi	Anaerolineae	Unidentified	Unidentified	Unidentified	Unidentified	Less
9ecf04b4a7c7eab003195b2ec5ac79a1	0.000121511	0	6.91667	Bulk soil_Root surface & Rhizosphere	1073	0.001	Bacteria	Unidentified	Unidentified	Unidentified	Unidentified	Unidentified	Unidentified	More
9a69d281b4b1f4edc37e725906eb6991	0.000121511	0	6.91667	Bulk soil_Root surface & Rhizosphere	1074	0.001	Bacteria	Actinobacteria	OPB41	Unidentified	Unidentified	Unidentified	Unidentified	More
2591f0ccfa5cc8940766934e4c1a54d9	0.000121511	0	6.91667	Bulk soil_Root surface & Rhizosphere	1075	0.001	Bacteria	Proteobacteria	Alphaproteobacteria	Rhodospirillales	Rhodospirillaceae	Unidentified	Unidentified	More
99d525a4fffb23962a0f6dfb021c1376	0.000121511	0	6.91667	Bulk soil_Root surface & Rhizosphere	1076	0.001	Bacteria	Unidentified	Unidentified	Unidentified	Unidentified	Unidentified	Unidentified	More
0a8b09e6913f1bbc08eccca32f4c2277	0.000121023	0.333333	7.08333	Bulk soil_Root surface & Rhizosphere	1078	0.001	Bacteria	Chloroflexi	Anaerolineae	SBR1	SHA-31	Unidentified	Unidentified	Less
d63f096f0f35d24b0c3c928b73a0ea4c	0.000120779	2.25	6.5	Bulk soil_Root surface & Rhizosphere	1079	0.028	Bacteria	Firmicutes	Clostridia	Clostridiales	Clostridiaceae	Clostridium	Unidentified	Less
a5f25654bcc8897e63175d041bf82e99	0.000120291	6.66667	1.08333	Bulk soil_Root surface & Rhizosphere	1081	0.001	Bacteria	Proteobacteria	Deltaproteobacteria	Unidentified	Unidentified	Unidentified	Unidentified	Less
178f8dc9822e89875c6563439399202f	0.000120047	0	6.83333	Bulk soil_Root surface & Rhizosphere	1082	0.001	Bacteria	Proteobacteria	Betaproteobacteria	Unidentified	Unidentified	Unidentified	Unidentified	More
dd82daf117436f7c079586a16b5ed565	0.000119071	4.16667	6.41667	Bulk soil_Root surface & Rhizosphere	1084	0.005	Bacteria	Unidentified	Unidentified	Unidentified	Unidentified	Unidentified	Unidentified	Less
cfbaaf1654ada2048db8aa5bf34c9862	0.000118583	0	6.75	Bulk soil_Root surface & Rhizosphere	1085	0.001	Bacteria	OD1	ABY1	Unidentified	Unidentified	Unidentified	Unidentified	More
a09980d746097645e56b994a7873ae7d	0.000118583	6.75	0	Bulk soil_Root surface & Rhizosphere	1086	0.037	Bacteria	Actinobacteria	Actinobacteria	Actinomycetales	Thermomonosporaceae	Actinomadura	Unidentified	Less
f33bcc65cc20a9c2de9c77b623a9dfa4	0.000118339	7.33333	2.66667	Bulk soil_Root surface & Rhizosphere	1089	0.003	Bacteria	Actinobacteria	Unidentified	Unidentified	Unidentified	Unidentified	Unidentified	Less
9269f0416148ba8d4d85398e3d112e30	0.000118095	4.66667	2.83333	Bulk soil_Root surface & Rhizosphere	1090	0.001	Bacteria	Firmicutes	Clostridia	Clostridiales	Clostridiaceae	Clostridium	paraputrificum	Less
d18b991ad13f70e6fbe757ccd6eb20ec	0.000118095	7.16667	3.75	Bulk soil_Root surface & Rhizosphere	1091	0.006	Bacteria	Verrucomicrobia	Pedosphaerae	Pedosphaerales	Pedosphaeraceae	Unidentified	Unidentified	Less
3fcc78ce59b6574117df29e4034d42e7	0.000117119	5.75	3.58333	Bulk soil_Root surface & Rhizosphere	1093	0.002	Bacteria	Unidentified	Unidentified	Unidentified	Unidentified	Unidentified	Unidentified	Less
026bd214c5375e43a37158e6a367e04d	0.000117119	0	6.66667	Bulk soil_Root surface & Rhizosphere	1094	0.001	Bacteria	Proteobacteria	Alphaproteobacteria	Rhodospirillales	Rhodospirillaceae	Dongia	mobilis	More
12ac43ced3584231c0cfab5fc1311bab	0.000117119	0	6.66667	Bulk soil_Root surface & Rhizosphere	1095	0.001	Bacteria	Proteobacteria	Alphaproteobacteria	Unidentified	Unidentified	Unidentified	Unidentified	More
3811bd17116ada60bf630d99bf751bc3	0.000116631	6.08333	1.08333	Bulk soil_Root surface & Rhizosphere	1097	0.012	Bacteria	Firmicutes	Clostridia	Clostridiales	Clostridiaceae	Clostridium	Unidentified	Less
a085fc3f66a3b77032edb2474ea13b90	0.000116631	7.08333	3.66667	Bulk soil_Root surface & Rhizosphere	1098	0.005	Bacteria	Unidentified	Unidentified	Unidentified	Unidentified	Unidentified	Unidentified	Less
099fe6cd72d4e4ef2e1b989e4121737c	0.000116387	7.33333	1.58333	Bulk soil_Root surface & Rhizosphere	1099	0.001	Bacteria	Unidentified	Unidentified	Unidentified	Unidentified	Unidentified	Unidentified	Less
a38611968a7c9db7d36268b69c561c51	0.000116387	6.25	0.75	Bulk soil_Root surface & Rhizosphere	1100	0.028	Bacteria	Unidentified	Unidentified	Unidentified	Unidentified	Unidentified	Unidentified	Less
d6936d1d0626360f37bf9a326d5baef6	0.000116143	6.58333	2.25	Bulk soil_Root surface & Rhizosphere	1101	0.001	Bacteria	Unidentified	Unidentified	Unidentified	Unidentified	Unidentified	Unidentified	Less
e685dc37565892b9f3875a9af9fe8cac	0.000116143	5.5	3.75	Bulk soil_Root surface & Rhizosphere	1102	0.011	Bacteria	Unidentified	Unidentified	Unidentified	Unidentified	Unidentified	Unidentified	Less
b55f50e4de11e1b2fbadb01e1a16bc29	0.000116143	6.16667	2.41667	Bulk soil_Root surface & Rhizosphere	1103	0.027	Bacteria	Verrucomicrobia	Pedosphaerae	Pedosphaerales	Pedosphaeraceae	Unidentified	Unidentified	Less
8fbce7e434639794db69d9fbc03bfca4	0.000115899	7.75	3.25	Bulk soil_Root surface & Rhizosphere	1104	0.004	Bacteria	AC1	SHA-114	Unidentified	Unidentified	Unidentified	Unidentified	Less
e503f41de781f53e9498f69290e178da	0.000115899	5	4.08333	Bulk soil_Root surface & Rhizosphere	1105	0.004	Bacteria	Chlorobi	Ignavibacteria	Ignavibacteriales	Unidentified	Unidentified	Unidentified	Less
2634ab2587c4344e4888afd2bc258f54	0.000115655	2	6.58333	Bulk soil_Root surface & Rhizosphere	1106	0.006	Bacteria	Firmicutes	Bacilli	Bacillales	Bacillaceae	Bacillus	megaterium	Less
c2ed4a813ac65242ad3ccd935a0d4768	0.000115655	6.58333	0	Bulk soil_Root surface & Rhizosphere	1107	0.024	Bacteria	Firmicutes	Clostridia	Clostridiales	Clostridiaceae	Clostridium	Unidentified	Less
726b985c7d22a9ae9daf4b3010687619	0.000115167	6.16667	1.41667	Bulk soil_Root surface & Rhizosphere	1109	0.002	Bacteria	Chloroflexi	Anaerolineae	Caldilineales	Caldilineaceae	Litorilinea	aerophila	Less
f9b06a29e835bce914d430c643d62163	0.000114923	2.66667	4.5	Bulk soil_Root surface & Rhizosphere	1111	0.041	Bacteria	Unidentified	Unidentified	Unidentified	Unidentified	Unidentified	Unidentified	Less
442cd3197feaa356b908c0cf8e85a1fe	0.000114191	0	6.5	Bulk soil_Root surface & Rhizosphere	1112	0.001	Bacteria	Proteobacteria	Alphaproteobacteria	Rhizobiales	Unidentified	Unidentified	Unidentified	More
e9913a64c167473b8c3f45000ad06c78	0.000114191	0.25	6.5	Bulk soil_Root surface & Rhizosphere	1113	0.001	Bacteria	Chloroflexi	Chloroflexi	Roseiflexales	Roseiflexaceae	Unidentified	Unidentified	Less
b78ed253941004b939b7b18726fe3120	0.000114191	6.5	0	Bulk soil_Root surface & Rhizosphere	1114	0.036	Bacteria	Actinobacteria	Actinobacteria	Actinomycetales	Streptomycetaceae	Unidentified	Unidentified	Less
da9a9dbda2b63a35ed52b64ce95064f3	0.000114191	0	6.5	Bulk soil_Root surface & Rhizosphere	1115	0.024	Bacteria	Firmicutes	Clostridia	Clostridiales	Unidentified	Unidentified	Unidentified	More
f0781996b77ac3e02de0ed2f58b80b33	0.000113703	0.75	6.33333	Bulk soil_Root surface & Rhizosphere	1118	0.024	Bacteria	Chloroflexi	Anaerolineae	Anaerolineales	Anaerolinaceae	Anaerolinea	Unidentified	Less
df26c7d4c0461bfc9e1e024644e148b8	0.000113703	0.916667	6.16667	Bulk soil_Root surface & Rhizosphere	1119	0.002	Bacteria	Acidobacteria	Acidobacteriia	Acidobacteriales	Koribacteraceae	CandidatusKoribacter	Koribacter	Less
0938b12c594fbab9f26c2086dc2ada85	0.000113703	6.08333	1.16667	Bulk soil_Root surface & Rhizosphere	1120	0.001	Bacteria	Verrucomicrobia	Pedosphaerae	Pedosphaerales	Pedosphaeraceae	Unidentified	Unidentified	Less
1e75b63317f27f1ed94913bf09f6d43f	0.000113215	0.833333	6.16667	Bulk soil_Root surface & Rhizosphere	1121	0.018	Bacteria	Bacteroidetes	Bacteroidia	Bacteroidales	Unidentified	Unidentified	Unidentified	Less
5dba4b244f36386d3ab29219bf679bde	0.000112727	0	6.41667	Bulk soil_Root surface & Rhizosphere	1123	0.001	Bacteria	Verrucomicrobia	Opitutae	Opitutales	Opitutaceae	Opitutus	Unidentified	More
2da01c5cc47e26ea59cd7f80ab2c333e	0.000112483	6	7.33333	Bulk soil_Root surface & Rhizosphere	1125	0.03	Bacteria	Chloroflexi	Anaerolineae	Anaerolineales	Anaerolinaceae	Anaerolinea	Unidentified	Less
234f7f3372d43a4cebd11f52afe1aa71	0.000111263	6.33333	0	Bulk soil_Root surface & Rhizosphere	1130	0.001	Bacteria	Spirochaetes	Spirochaetes	Spirochaetales	Spirochaetaceae	Spirochaeta	Unidentified	Less
cac6ca797d5fd676c38ded186924244b	0.000111263	6.33333	0	Bulk soil_Root surface & Rhizosphere	1131	0.001	Bacteria	Actinobacteria	Unidentified	Unidentified	Unidentified	Unidentified	Unidentified	Less
2af32864fc0c5d2764a52c637614554e	0.000111263	6.33333	0	Bulk soil_Root surface & Rhizosphere	1132	0.001	Bacteria	Actinobacteria	Actinobacteria	Actinomycetales	Actinospicaceae	Actinospica	Unidentified	Less
fc73e27f2d4f7fadb43c0e955b6f1d9a	0.000111263	6.33333	0.833333	Bulk soil_Root surface & Rhizosphere	1133	0.001	Bacteria	Proteobacteria	Deltaproteobacteria	Unidentified	Unidentified	Unidentified	Unidentified	Less
ba0e00e7dad1d4a613000e00e12b1a83	0.000110775	6.91667	1.91667	Bulk soil_Root surface & Rhizosphere	1134	0.002	Bacteria	Chloroflexi	Anaerolineae	A31	Unidentified	Unidentified	Unidentified	Less
ce835d051939640bb727264d6f7a6968	0.000110043	5.41667	7.16667	Bulk soil_Root surface & Rhizosphere	1138	0.022	Bacteria	Chloroflexi	Anaerolineae	Caldilineales	Caldilineaceae	Litorilinea	aerophila	Less
732ba10a4a3dd69cf6b79df0ba46b35c	0.000109799	5.83333	3.66667	Bulk soil_Root surface & Rhizosphere	1139	0.006	Bacteria	Chloroflexi	Anaerolineae	SJA-15	Unidentified	Unidentified	Unidentified	Less
e26e12ead0b4158eff606efc92ef9769	0.000109799	6.25	0	Bulk soil_Root surface & Rhizosphere	1141	0.003	Bacteria	Actinobacteria	Actinobacteria	Actinomycetales	Actinosynnemataceae	Umezawaea	tangerina	Less
28042090cf53efb3bff220658de844aa	0.000109799	0	6.25	Bulk soil_Root surface & Rhizosphere	1143	0.001	Bacteria	Acidobacteria	Acidobacteria-6	Unidentified	Unidentified	Unidentified	Unidentified	More
05dbb8504a155afa06ac6cde4108ced4	0.000109799	6.08333	1	Bulk soil_Root surface & Rhizosphere	1144	0.003	Bacteria	Chlorobi	BSV26	PK329	Unidentified	Unidentified	Unidentified	Less
3204a386140de765158f76eef0b2f5a6	0.000109799	0	6.25	Bulk soil_Root surface & Rhizosphere	1145	0.001	Bacteria	Verrucomicrobia	Pedosphaerae	Pedosphaerales	Pedosphaeraceae	Unidentified	Unidentified	More
34390dbc17d34d2363c2cf7738a2aba8	0.000109311	1.66667	5.41667	Bulk soil_Root surface & Rhizosphere	1146	0.007	Bacteria	Chloroflexi	Anaerolineae	Anaerolineales	Anaerolinaceae	Unidentified	Unidentified	Less
14fae38581695cef438ff49e37641feb	0.000108335	0	6.16667	Bulk soil_Root surface & Rhizosphere	1147	0.001	Bacteria	Chloroflexi	Anaerolineae	Unidentified	Unidentified	Unidentified	Unidentified	More
3c91ceb1e067860d2f0301de7aaf8dc8	0.000108335	0.5	6	Bulk soil_Root surface & Rhizosphere	1148	0.003	Bacteria	Firmicutes	Clostridia	Clostridiales	Veillonellaceae	Succinispira	mobilis	Less
0bf9639a7452fa5786a1128002fd8c7b	0.000108335	4	3.33333	Bulk soil_Root surface & Rhizosphere	1149	0.016	Bacteria	Proteobacteria	Deltaproteobacteria	Unidentified	Unidentified	Unidentified	Unidentified	Less
ea621c79a97441d91af2340c43407d54	0.000108335	0	6.16667	Bulk soil_Root surface & Rhizosphere	1150	0.001	Bacteria	Proteobacteria	Deltaproteobacteria	Desulfuromonadales	Pelobacteraceae	Desulfuromonas	Unidentified	More
41c47924d6e90fedfc502d4f07475593	0.000108335	6.33333	0.666667	Bulk soil_Root surface & Rhizosphere	1151	0.001	Bacteria	Acidobacteria	Solibacteres	Solibacterales	Unidentified	Unidentified	Unidentified	Less
f3a0d0292bfa63475c1a7514c8c0fbd3	0.000108335	0	6.16667	Bulk soil_Root surface & Rhizosphere	1152	0.001	Bacteria	Proteobacteria	Deltaproteobacteria	Myxococcales	Cystobacteraceae	Cystobacter	fuscus	More
1628bb8de8193bc8b4060d19a5a924be	0.000107603	5.5	1.25	Bulk soil_Root surface & Rhizosphere	1156	0.004	Bacteria	Acidobacteria	Solibacteres	Solibacterales	AKIW659	Unidentified	Unidentified	Less
9606f5b31c4365a210f062af56429ba4	0.000107359	5.08333	1.66667	Bulk soil_Root surface & Rhizosphere	1158	0.022	Bacteria	Actinobacteria	Actinobacteria	Actinomycetales	Micromonosporaceae	Micromonospora	Unidentified	Less
02b8f6bec9463c900820b0b46d46f040	0.000107115	4.33333	2.41667	Bulk soil_Root surface & Rhizosphere	1159	0.05	Bacteria	Proteobacteria	Deltaproteobacteria	Myxococcales	Cystobacteraceae	Cystobacter	fuscus	Less
eecafab424c747910a76f14d0128df5b	0.000106871	0	6.08333	Bulk soil_Root surface & Rhizosphere	1160	0.001	Bacteria	Chloroflexi	Anaerolineae	Anaerolineales	Anaerolinaceae	Unidentified	Unidentified	More
ed14c87c59dfaa5a4184669d83bcf258	0.000105895	5.25	2.25	Bulk soil_Root surface & Rhizosphere	1167	0.012	Bacteria	Firmicutes	Bacilli	Bacillales	Thermoactinomycetaceae	Unidentified	Unidentified	Less
83d979dfac18d8a4bc87e288399e94ea	0.000105407	0	6	Bulk soil_Root surface & Rhizosphere	1168	0.004	Bacteria	OD1	ABY1	Unidentified	Unidentified	Unidentified	Unidentified	More
5e4bfa9dd1142b45fe5660b2bf0743f6	0.000105407	5.91667	0.5	Bulk soil_Root surface & Rhizosphere	1169	0.003	Bacteria	Actinobacteria	Unidentified	Unidentified	Unidentified	Unidentified	Unidentified	Less
385fb244e8edd1aaa01ca929bbd24dc1	0.000104675	2.83333	4.66667	Bulk soil_Root surface & Rhizosphere	1170	0.008	Bacteria	Verrucomicrobia	Pedosphaerae	Pedosphaerales	Pedosphaeraceae	Unidentified	Unidentified	Less
192fa60749dcf142514a73cc6bbc71b2	0.000104675	4.75	3	Bulk soil_Root surface & Rhizosphere	1171	0.004	Bacteria	Proteobacteria	Deltaproteobacteria	Myxococcales	Unidentified	Unidentified	Unidentified	Less
5c1822d5853181485f0ab810baee9d23	0.000104431	5.66667	0.833333	Bulk soil_Root surface & Rhizosphere	1172	0.002	Bacteria	Nitrospirae	Nitrospira	Nitrospirales	FW	47209	Unidentified	Less
b84beb65ff781f38ec2dc40c51c153fa	0.000104431	5.33333	1.66667	Bulk soil_Root surface & Rhizosphere	1173	0.004	Bacteria	Proteobacteria	Deltaproteobacteria	Unidentified	Unidentified	Unidentified	Unidentified	Less
e42faf155e03318658feaec9fef354fb	0.000103943	1.41667	5.91667	Bulk soil_Root surface & Rhizosphere	1174	0.014	Bacteria	Proteobacteria	Deltaproteobacteria	Desulfuromonadales	Pelobacteraceae	Desulfuromonas	michiganensis	Less
d0ffafccfff16128150db7010ff5cd30	0.000103455	1.5	5.58333	Bulk soil_Root surface & Rhizosphere	1175	0.002	Bacteria	Acidobacteria	Acidobacteria-6	Unidentified	Unidentified	Unidentified	Unidentified	Less
36a48af65b6e5bd4223a4bfaf644f8ff	0.000102235	4.91667	3.25	Bulk soil_Root surface & Rhizosphere	1179	0.009	Bacteria	Unidentified	Unidentified	Unidentified	Unidentified	Unidentified	Unidentified	Less
6b2b77c71cdd0bca58d127e01bf6af2a	0.000101991	5.16667	1.5	Bulk soil_Root surface & Rhizosphere	1181	0.039	Bacteria	Unidentified	Unidentified	Unidentified	Unidentified	Unidentified	Unidentified	Less
396e7241f1c6858c45410f131cce1fa8	0.000101747	5.16667	1.75	Bulk soil_Root surface & Rhizosphere	1183	0.003	Bacteria	Unidentified	Unidentified	Unidentified	Unidentified	Unidentified	Unidentified	Less
0d9683f5cd06e2c54780d4ba1a306e90	0.000101747	0.0833333	5.83333	Bulk soil_Root surface & Rhizosphere	1184	0.001	Bacteria	Proteobacteria	Alphaproteobacteria	Rhodospirillales	Rhodospirillaceae	Telmatospirillum	siberiense	Less
78199efd63f06f09f710726eb4347784	0.000101259	5.83333	3.5	Bulk soil_Root surface & Rhizosphere	1185	0.047	Bacteria	Unidentified	Unidentified	Unidentified	Unidentified	Unidentified	Unidentified	Less
411a50a8e604c79c3668e58ea2b80283	0.000101015	0	5.75	Bulk soil_Root surface & Rhizosphere	1188	0.001	Bacteria	Proteobacteria	Deltaproteobacteria	Desulfuromonadales	Pelobacteraceae	Desulfuromonas	michiganensis	More
a5f6b80771587f0881860de6cf171968	0.000101015	0	5.75	Bulk soil_Root surface & Rhizosphere	1189	0.001	Bacteria	Unidentified	Unidentified	Unidentified	Unidentified	Unidentified	Unidentified	More
db8ae41c8dd11153ab70915e18f26769	0.000101015	0	5.75	Bulk soil_Root surface & Rhizosphere	1191	0.001	Bacteria	Proteobacteria	Betaproteobacteria	Burkholderiales	Oxalobacteraceae	Unidentified	Unidentified	More
af0e66702cd80bf07078027cd432d01e	0.000101015	0	5.75	Bulk soil_Root surface & Rhizosphere	1192	0.001	Bacteria	Proteobacteria	Deltaproteobacteria	Desulfobacterales	Desulfobulbaceae	Unidentified	Unidentified	More
f34d69b1095ff136a2c806554c05ca35	0.000100527	5.66667	4.5	Bulk soil_Root surface & Rhizosphere	1193	0.007	Bacteria	Chloroflexi	Anaerolineae	Anaerolineales	Anaerolinaceae	Anaerolinea	Unidentified	Less
dbd74f819328be75cd12050bff44a285	0.000100283	5.16667	1.16667	Bulk soil_Root surface & Rhizosphere	1194	0.006	Bacteria	Firmicutes	Bacilli	Bacillales	Unidentified	Unidentified	Unidentified	Less
6ddacd0dbfb20e0c366d3bfb566dfae8	9.97954e-05	5.83333	1.5	Bulk soil_Root surface & Rhizosphere	1198	0.001	Bacteria	Proteobacteria	Unidentified	Unidentified	Unidentified	Unidentified	Unidentified	Less
30aac38102f0758cda0177234d87006c	9.97954e-05	4.25	4.16667	Bulk soil_Root surface & Rhizosphere	1199	0.005	Bacteria	Proteobacteria	Deltaproteobacteria	Syntrophobacterales	Syntrophobacteraceae	Desulfovirga	adipica	Less
c13d249c38a4b25975a8db3f0c255eaa	9.95514e-05	5.66667	0	Bulk soil_Root surface & Rhizosphere	1200	0.001	Bacteria	Chloroflexi	Dehalococcoidetes	Dehalococcoidales	Dehalococcoidaceae	Dehalogenimonas	Unidentified	Less
25e82e0ea51fedc3df20e347d58a378d	9.95514e-05	5.66667	3	Bulk soil_Root surface & Rhizosphere	1201	0.008	Bacteria	Chloroflexi	Anaerolineae	Anaerolineales	Anaerolinaceae	Anaerolinea	Unidentified	Less
9bf2639697f5bc167a3f00528ee12736	9.95514e-05	5.58333	0.833333	Bulk soil_Root surface & Rhizosphere	1204	0.001	Bacteria	Bacteroidetes	Bacteroidia	Bacteroidales	Unidentified	Unidentified	Unidentified	Less
52048e6d6b1088750ecddae5ccbb5ac4	9.95514e-05	0	5.66667	Bulk soil_Root surface & Rhizosphere	1205	0.001	Bacteria	Bacteroidetes	Bacteroidia	Bacteroidales	Unidentified	Unidentified	Unidentified	More
4fe0f079b72021fcaef1f21250d1b9eb	9.95514e-05	0	5.66667	Bulk soil_Root surface & Rhizosphere	1206	0.001	Bacteria	Proteobacteria	Deltaproteobacteria	Desulfuromonadales	Pelobacteraceae	Desulfuromonas	Unidentified	More
bf2ad564eda840fdf886d9c611b6a2d9	9.90634e-05	2.58333	3.91667	Bulk soil_Root surface & Rhizosphere	1208	0.043	Bacteria	Chloroflexi	Anaerolineae	Unidentified	Unidentified	Unidentified	Unidentified	Less
bdef3917ce07d96a9e9ea6d3ac5c1338	9.90634e-05	4.83333	1.91667	Bulk soil_Root surface & Rhizosphere	1212	0.01	Bacteria	Proteobacteria	Deltaproteobacteria	Syntrophobacterales	Syntrophaceae	Syntrophus	Unidentified	Less
8ce37dec7fa8362a19ceb64812745956	9.88194e-05	5.75	0.25	Bulk soil_Root surface & Rhizosphere	1213	0.001	Bacteria	Chloroflexi	Dehalococcoidetes	Dehalococcoidales	Unidentified	Unidentified	Unidentified	Less
377bba9fcac5da32cdbf09f29b687907	9.85754e-05	5	1.41667	Bulk soil_Root surface & Rhizosphere	1214	0.027	Bacteria	Actinobacteria	Thermoleophilia	Solirubrobacterales	Unidentified	Unidentified	Unidentified	Less
8a37b40f79dbc80cb30f52e6244a66e3	9.80874e-05	0	5.58333	Bulk soil_Root surface & Rhizosphere	1215	0.001	Bacteria	OD1	ABY1	Unidentified	Unidentified	Unidentified	Unidentified	More
5dea1de2d911ee9ec6189f264bfb3059	9.80874e-05	1.08333	5.58333	Bulk soil_Root surface & Rhizosphere	1216	0.001	Bacteria	Chloroflexi	Anaerolineae	Anaerolineales	Anaerolinaceae	Levilinea	saccharolytica	Less
959768fec79768af9ab21678ec0481ea	9.80874e-05	5.58333	0	Bulk soil_Root surface & Rhizosphere	1218	0.005	Bacteria	Actinobacteria	Actinobacteria	Actinomycetales	Thermomonosporaceae	Actinomadura	Unidentified	Less
5367743f5debb0ee6b270341696d7646	9.80874e-05	5.58333	0	Bulk soil_Root surface & Rhizosphere	1219	0.005	Bacteria	Firmicutes	Bacilli	Bacillales	Planococcaceae	Unidentified	Unidentified	Less
bdd5fd93d3f3b52cafc11724d337351d	9.75994e-05	1.91667	4.58333	Bulk soil_Root surface & Rhizosphere	1220	0.011	Bacteria	Chloroflexi	Anaerolineae	Anaerolineales	Anaerolinaceae	Unidentified	Unidentified	Less
e391e0e8c359698e84f72f09bc6c73b3	9.75994e-05	5.75	1.25	Bulk soil_Root surface & Rhizosphere	1221	0.004	Bacteria	Unidentified	Unidentified	Unidentified	Unidentified	Unidentified	Unidentified	Less
928e8e1feb5e52705e1ea16c90414243	9.75994e-05	4.75	1.58333	Bulk soil_Root surface & Rhizosphere	1222	0.003	Bacteria	Proteobacteria	Deltaproteobacteria	Unidentified	Unidentified	Unidentified	Unidentified	Less
d41762b1af6acdbb2f7ac43812f13ea8	9.73554e-05	5.16667	0.75	Bulk soil_Root surface & Rhizosphere	1224	0.037	Bacteria	Actinobacteria	Actinobacteria	Actinomycetales	Unidentified	Unidentified	Unidentified	Less
75e0d77bad2a8aeb271a253e12db25d2	9.68674e-05	3.41667	3.08333	Bulk soil_Root surface & Rhizosphere	1225	0.034	Bacteria	Chloroflexi	Ellin6529	Unidentified	Unidentified	Unidentified	Unidentified	Less
14d9e457fb401696c7e9fd121c4fc106	9.66234e-05	5.5	0	Bulk soil_Root surface & Rhizosphere	1226	0.024	Bacteria	Acidobacteria	Acidobacteriia	Acidobacteriales	Unidentified	Unidentified	Unidentified	Less
9da1413c43cfeb6adf66d1198649c4b9	9.66234e-05	0	5.5	Bulk soil_Root surface & Rhizosphere	1227	0.001	Bacteria	Actinobacteria	Actinobacteria	Actinomycetales	Unidentified	Unidentified	Unidentified	More
1d09e425f135b40c2db7252acf1655f5	9.66234e-05	0	5.5	Bulk soil_Root surface & Rhizosphere	1228	0.001	Bacteria	Firmicutes	Clostridia	Clostridiales	Veillonellaceae	Unidentified	Unidentified	More
16be0b8d62dec959386c83bce98b90cd	9.66234e-05	5.5	0	Bulk soil_Root surface & Rhizosphere	1229	0.001	Bacteria	Unidentified	Unidentified	Unidentified	Unidentified	Unidentified	Unidentified	Less
4d260fb1d51d35e21463c63ce938e760	9.66234e-05	0	5.5	Bulk soil_Root surface & Rhizosphere	1230	0.001	Bacteria	Proteobacteria	Betaproteobacteria	Burkholderiales	Oxalobacteraceae	Unidentified	Unidentified	More
ca2332c5e6531abd7a2f98fa37f441d1	9.63795e-05	5.16667	1.16667	Bulk soil_Root surface & Rhizosphere	1232	0.004	Bacteria	Actinobacteria	Actinobacteria	Actinomycetales	Unidentified	Unidentified	Unidentified	Less
9c294b74265c5fe71e05082c79fe3e45	9.63795e-05	5.66667	1.41667	Bulk soil_Root surface & Rhizosphere	1233	0.001	Bacteria	Proteobacteria	Deltaproteobacteria	Unidentified	Unidentified	Unidentified	Unidentified	Less
5aeb4e0d10c63aa69b7df791004200a7	9.61355e-05	5.58333	0.25	Bulk soil_Root surface & Rhizosphere	1234	0.001	Bacteria	Chloroflexi	Anaerolineae	A31	Unidentified	Unidentified	Unidentified	Less
a5e565b2b12fc7dea1c84f448a3b2c1d	9.54035e-05	4.91667	2.41667	Bulk soil_Root surface & Rhizosphere	1239	0.01	Bacteria	Firmicutes	Bacilli	Bacillales	Unidentified	Unidentified	Unidentified	Less
d68a12d2cb1d5e92d4622c98e3ea4dd8	9.51595e-05	5.41667	0	Bulk soil_Root surface & Rhizosphere	1240	0.033	Bacteria	Chloroflexi	Thermomicrobia	Sphaerobacterales	Unidentified	Unidentified	Unidentified	Less
1a66dcac9b35382199ef2e469718c337	9.51595e-05	0	5.41667	Bulk soil_Root surface & Rhizosphere	1241	0.001	Bacteria	Armatimonadetes	Chthonomonadetes	SJA-22	Unidentified	Unidentified	Unidentified	More
a8073b06d8a6a1131428847391394502	9.51595e-05	4.33333	2.91667	Bulk soil_Root surface & Rhizosphere	1242	0.016	Bacteria	Unidentified	Unidentified	Unidentified	Unidentified	Unidentified	Unidentified	Less
68d58cec76f4e4ac32989e0529322407	9.51595e-05	0	5.41667	Bulk soil_Root surface & Rhizosphere	1243	0.001	Bacteria	Firmicutes	Clostridia	Clostridiales	Ruminococcaceae	Clostridium	Unidentified	More
1dfcad4cfc4da417f70670f45f598643	9.51595e-05	0	5.41667	Bulk soil_Root surface & Rhizosphere	1244	0.001	Bacteria	Proteobacteria	Deltaproteobacteria	Desulfuromonadales	Pelobacteraceae	Desulfuromonas	Unidentified	More
0babb11cc8d3aeca54fdfd7373e4f8c3	9.46715e-05	5.16667	0.333333	Bulk soil_Root surface & Rhizosphere	1245	0.021	Bacteria	Actinobacteria	Actinobacteria	Actinomycetales	Unidentified	Unidentified	Unidentified	Less
4172c8a37554bb6315c860787a3dab00	9.36955e-05	0	5.33333	Bulk soil_Root surface & Rhizosphere	1247	0.001	Bacteria	TM7	TM7-1	Unidentified	Unidentified	Unidentified	Unidentified	More
7d348839ff24cf133798157b04338259	9.36955e-05	5.33333	0.333333	Bulk soil_Root surface & Rhizosphere	1248	0.001	Bacteria	Unidentified	Unidentified	Unidentified	Unidentified	Unidentified	Unidentified	Less
1ec2239a4ffff1f976e3614ff5d73d7e	9.36955e-05	5.33333	0	Bulk soil_Root surface & Rhizosphere	1249	0.004	Bacteria	Actinobacteria	Actinobacteria	Actinomycetales	Kineosporiaceae	Kineosporia	aurantiaca	Less
b8218e35eb8860c4578284a25340c030	9.36955e-05	5.33333	0	Bulk soil_Root surface & Rhizosphere	1250	0.001	Bacteria	Firmicutes	Clostridia	Clostridiales	Peptostreptococcaceae	Clostridium	ruminantium	Less
deffeed9b2b887ffd8500a03d801acdf	9.36955e-05	0	5.33333	Bulk soil_Root surface & Rhizosphere	1252	0.001	Bacteria	Verrucomicrobia	Pedosphaerae	Pedosphaerales	auto67_4W	Unidentified	Unidentified	More
8dce24411227579672a164f9af5a1463	9.32075e-05	5.5	1.33333	Bulk soil_Root surface & Rhizosphere	1254	0.001	Bacteria	Spirochaetes	Spirochaetes	Spirochaetales	Spirochaetaceae	Spirochaeta	americana	Less
31bb72d86fa43ad57421277f21b4fe3a	9.29635e-05	1.08333	4.83333	Bulk soil_Root surface & Rhizosphere	1256	0.014	Bacteria	Proteobacteria	Deltaproteobacteria	Unidentified	Unidentified	Unidentified	Unidentified	Less
2e42449ada89307a6f4381bba5d16413	9.24755e-05	5.83333	1.66667	Bulk soil_Root surface & Rhizosphere	1257	0.001	Bacteria	Unidentified	Unidentified	Unidentified	Unidentified	Unidentified	Unidentified	Less
9d373619eb4cd47615d8cb9a9d84d3d4	9.24755e-05	5.08333	3.08333	Bulk soil_Root surface & Rhizosphere	1258	0.004	Bacteria	Proteobacteria	Deltaproteobacteria	Unidentified	Unidentified	Unidentified	Unidentified	Less
a8ae4f7a384e8beb571cc7aeb92f7854	9.22315e-05	4.83333	2.75	Bulk soil_Root surface & Rhizosphere	1259	0.001	Bacteria	Armatimonadetes	Chthonomonadetes	SJA-22	Unidentified	Unidentified	Unidentified	Less
a4fabf1abd4024abd8832c8616fb99c3	9.22315e-05	1.5	4.5	Bulk soil_Root surface & Rhizosphere	1260	0.008	Bacteria	Chloroflexi	Anaerolineae	Caldilineales	Caldilineaceae	Litorilinea	aerophila	Less
60f66d02433cea2c2c586212306f0110	9.22315e-05	5.25	0	Bulk soil_Root surface & Rhizosphere	1261	0.001	Bacteria	Actinobacteria	Actinobacteria	Actinomycetales	Thermomonosporaceae	Actinomadura	Unidentified	Less
011ab4b213c317cf1c39ccecaf1ed611	9.22315e-05	0	5.25	Bulk soil_Root surface & Rhizosphere	1262	0.001	Bacteria	Proteobacteria	Deltaproteobacteria	Desulfuromonadales	Pelobacteraceae	Desulfuromonas	Unidentified	More
c5f135fbe787c8ad29d7e6fdc974b7a6	9.19875e-05	5.08333	0.916667	Bulk soil_Root surface & Rhizosphere	1263	0.001	Bacteria	Proteobacteria	Alphaproteobacteria	Rhizobiales	Bradyrhizobiaceae	Unidentified	Unidentified	Less
397fe052f16791a55818b7b6526b8c2e	9.17435e-05	5	0.666667	Bulk soil_Root surface & Rhizosphere	1265	0.001	Bacteria	Unidentified	Unidentified	Unidentified	Unidentified	Unidentified	Unidentified	Less
ecc127cbeecfb7d56f172b33bca9b943	9.07675e-05	0	5.16667	Bulk soil_Root surface & Rhizosphere	1266	0.001	Bacteria	Firmicutes	Clostridia	Clostridiales	Unidentified	Unidentified	Unidentified	More
31748669fe09c7861ab209f09e7177a6	9.07675e-05	0	5.16667	Bulk soil_Root surface & Rhizosphere	1267	0.001	Bacteria	Proteobacteria	Betaproteobacteria	Rhodocyclales	Rhodocyclaceae	Georgfuchsia	toluolica	More
10c51179f269321e91c95b366c4435f8	9.07675e-05	0	5.16667	Bulk soil_Root surface & Rhizosphere	1268	0.001	Bacteria	Proteobacteria	Deltaproteobacteria	Myxococcales	Unidentified	Unidentified	Unidentified	More
e8915e2d7d4a91ec54128a0aa86e0ba8	9.02795e-05	4.75	1.08333	Bulk soil_Root surface & Rhizosphere	1270	0.018	Bacteria	Proteobacteria	Alphaproteobacteria	Rhodospirillales	Rhodospirillaceae	Unidentified	Unidentified	Less
22ded179b77be8d03b84a874aeba9d8f	9.00355e-05	0.25	5	Bulk soil_Root surface & Rhizosphere	1271	0.021	Bacteria	TM7	TM7-3	Blgi18	Unidentified	Unidentified	Unidentified	Less
1d96e6e95fe91d932b45e6ad639014b9	9.00355e-05	4	2.16667	Bulk soil_Root surface & Rhizosphere	1272	0.016	Bacteria	Acidobacteria	Solibacteres	Solibacterales	Unidentified	Unidentified	Unidentified	Less
5d6bec9c976551adcd4b74fa6ce82b44	8.95475e-05	4.25	2.58333	Bulk soil_Root surface & Rhizosphere	1276	0.007	Bacteria	Firmicutes	Clostridia	Clostridiales	Peptococcaceae	Desulfosporosinus	Unidentified	Less
2f303114478b1e629ed60b96dcfb7b24	8.93035e-05	5.08333	0	Bulk soil_Root surface & Rhizosphere	1277	0.001	Bacteria	Proteobacteria	Deltaproteobacteria	Unidentified	Unidentified	Unidentified	Unidentified	Less
c50757552618bf6284c8862c9c5f60a5	8.88155e-05	3.66667	3.08333	Bulk soil_Root surface & Rhizosphere	1280	0.009	Bacteria	Chloroflexi	Anaerolineae	SJA-15	Unidentified	Unidentified	Unidentified	Less
668ea8b8f26973907c10c16762d0a8ae	8.83275e-05	5.08333	1.33333	Bulk soil_Root surface & Rhizosphere	1282	0.001	Bacteria	Armatimonadetes	SJA-176	GAB-B	Unidentified	Unidentified	Unidentified	Less
537f095ec7209ee290649f9248031bed	8.83275e-05	5	0.666667	Bulk soil_Root surface & Rhizosphere	1283	0.002	Bacteria	Firmicutes	Clostridia	Clostridiales	Peptococcaceae	Desulfosporosinus	Unidentified	Less
bebf1f41a55bc1b3cde6f7bb3907ce91	8.83275e-05	5.58333	1.91667	Bulk soil_Root surface & Rhizosphere	1284	0.015	Bacteria	Chlorobi	BSV26	C2	Unidentified	Unidentified	Unidentified	Less
c568a98236d5eb0e7630234333219206	8.80835e-05	3.16667	2.83333	Bulk soil_Root surface & Rhizosphere	1285	0.022	Bacteria	Chloroflexi	Anaerolineae	Anaerolineales	Anaerolinaceae	Anaerolinea	Unidentified	Less
f2022ced004a58ec2284ed3d9054d0ae	8.78395e-05	0.25	5	Bulk soil_Root surface & Rhizosphere	1286	0.002	Bacteria	Unidentified	Unidentified	Unidentified	Unidentified	Unidentified	Unidentified	Less
ab3cda4b8a118d0d4efe4ffa0bf84d75	8.78395e-05	0	5	Bulk soil_Root surface & Rhizosphere	1287	0.001	Bacteria	Chloroflexi	Anaerolineae	Anaerolineales	Anaerolinaceae	Anaerolinea	Unidentified	More
deb99abb89fff00505caee5adc5a2673	8.78395e-05	5	0	Bulk soil_Root surface & Rhizosphere	1288	0.006	Bacteria	Actinobacteria	Actinobacteria	Actinomycetales	Thermomonosporaceae	Actinomadura	Unidentified	Less
97a95cf1e2e5ffadc1e559e298c6868a	8.78395e-05	5	0	Bulk soil_Root surface & Rhizosphere	1289	0.001	Bacteria	Firmicutes	Clostridia	Clostridiales	Ruminococcaceae	Sporobacter	termitidis	Less
a2ec4a6e5ea5e4ea739b87005a563591	8.78395e-05	0	5	Bulk soil_Root surface & Rhizosphere	1290	0.001	Bacteria	Verrucomicrobia	Verrucomicrobiae	Verrucomicrobiales	Verrucomicrobiaceae	Unidentified	Unidentified	More
eb7efb623f9bf383ff5373a7b96b0309	8.66195e-05	4.91667	0.666667	Bulk soil_Root surface & Rhizosphere	1292	0.002	Bacteria	Actinobacteria	Actinobacteria	Actinomycetales	Pseudonocardiaceae	Actinomycetospora	chiangmaiensis	Less
44a551b3c3226dcde48e6e5bebb7966d	8.63755e-05	4.91667	0	Bulk soil_Root surface & Rhizosphere	1294	0.001	Bacteria	Actinobacteria	Thermoleophilia	Gaiellales	Gaiellaceae	Gaiella	occulta	Less
4afb4a97c1637445e8cff9350adf172b	8.63755e-05	4.91667	0	Bulk soil_Root surface & Rhizosphere	1295	0.001	Bacteria	Firmicutes	Clostridia	Clostridiales	Unidentified	Unidentified	Unidentified	Less
1bb74d13df90e4e2408a1f71fec8b008	8.63755e-05	0	4.91667	Bulk soil_Root surface & Rhizosphere	1296	0.001	Bacteria	Proteobacteria	Betaproteobacteria	Rhodocyclales	Rhodocyclaceae	Georgfuchsia	toluolica	More
5d854677ad72d0e954c4b378d785f473	8.63755e-05	0	4.91667	Bulk soil_Root surface & Rhizosphere	1297	0.001	Bacteria	Proteobacteria	Alphaproteobacteria	Rhizobiales	Unidentified	Unidentified	Unidentified	More
fee0016b189b23e3e3fafe4bd5275b01	8.63755e-05	5	0.25	Bulk soil_Root surface & Rhizosphere	1298	0.001	Bacteria	Chlorobi	Ignavibacteria	Ignavibacteriales	Unidentified	Unidentified	Unidentified	Less
043515f3aedaf1a44ae75c07d82fd86e	8.63755e-05	4.91667	0	Bulk soil_Root surface & Rhizosphere	1299	0.001	Bacteria	Unidentified	Unidentified	Unidentified	Unidentified	Unidentified	Unidentified	Less
3ecb4f1ee348a5b654a007210b18a1f4	8.56435e-05	4.5	2.41667	Bulk soil_Root surface & Rhizosphere	1302	0.018	Bacteria	WS2	SHA-1	Unidentified	Unidentified	Unidentified	Unidentified	Less
a349313506d32e8e5857ab2e47b3ace2	8.51555e-05	3.08333	2.75	Bulk soil_Root surface & Rhizosphere	1304	0.026	Bacteria	Acidobacteria	Acidobacteriia	Acidobacteriales	Koribacteraceae	CandidatusKoribacter	Koribacter	Less
f04f065fa7b3a0117c7679ca5101148f	8.51555e-05	4.33333	3.5	Bulk soil_Root surface & Rhizosphere	1305	0.016	Bacteria	Unidentified	Unidentified	Unidentified	Unidentified	Unidentified	Unidentified	Less
b729ab2ae20d6d88c4d55db4ed99447f	8.51555e-05	3.08333	2.58333	Bulk soil_Root surface & Rhizosphere	1306	0.041	Bacteria	Proteobacteria	Deltaproteobacteria	Myxococcales	Cystobacteraceae	Cystobacter	fuscus	Less
fe7b3ee2cd317e3fac2c12f15ee42def	8.49115e-05	0	4.83333	Bulk soil_Root surface & Rhizosphere	1307	0.001	Bacteria	Chloroflexi	Anaerolineae	Anaerolineales	Anaerolinaceae	Unidentified	Unidentified	More
d8cbb5e329922c04c994160df374e3ff	8.49115e-05	4.83333	0	Bulk soil_Root surface & Rhizosphere	1308	0.001	Bacteria	WS4	Unidentified	Unidentified	Unidentified	Unidentified	Unidentified	Less
027fce25d02f715f87ad3ec514c825c0	8.49115e-05	4.83333	0	Bulk soil_Root surface & Rhizosphere	1309	0.001	Bacteria	Unidentified	Unidentified	Unidentified	Unidentified	Unidentified	Unidentified	Less
24def36a3bb5f96ec0022e6c4a0f86ce	8.49115e-05	4.83333	0	Bulk soil_Root surface & Rhizosphere	1310	0.001	Bacteria	Actinobacteria	Actinobacteria	Actinomycetales	Nocardioidaceae	Marmoricola	Unidentified	Less
f966530313a7430889f2e9452f236736	8.49115e-05	0	4.83333	Bulk soil_Root surface & Rhizosphere	1311	0.001	Bacteria	Unidentified	Unidentified	Unidentified	Unidentified	Unidentified	Unidentified	More
cd42a4b5389630d6c15c21b4878cf75c	8.49115e-05	4.83333	0	Bulk soil_Root surface & Rhizosphere	1312	0.001	Bacteria	Nitrospirae	Nitrospira	Nitrospirales	FW	47209	Unidentified	Less
6a775a97887fc53c6f54f2309763286c	8.46675e-05	0.75	4.75	Bulk soil_Root surface & Rhizosphere	1314	0.001	Bacteria	GOUTA4	Unidentified	Unidentified	Unidentified	Unidentified	Unidentified	Less
97a19dcc3590fbe74bd05a268d05785a	8.41795e-05	3.41667	3.5	Bulk soil_Root surface & Rhizosphere	1315	0.043	Bacteria	Unidentified	Unidentified	Unidentified	Unidentified	Unidentified	Unidentified	Less
61f296b79eda4c1061c28c75c7c500de	8.41795e-05	3.83333	1.5	Bulk soil_Root surface & Rhizosphere	1316	0.015	Bacteria	Acidobacteria	Solibacteres	Solibacterales	Unidentified	Unidentified	Unidentified	Less
c0fdfca574f4f2ca5fbff7fec561582a	8.34475e-05	0	4.75	Bulk soil_Root surface & Rhizosphere	1317	0.001	Bacteria	OD1	Unidentified	Unidentified	Unidentified	Unidentified	Unidentified	More
0ca004e3869787446e10f8db1faf06ce	8.34475e-05	0	4.75	Bulk soil_Root surface & Rhizosphere	1318	0.001	Bacteria	Chloroflexi	Anaerolineae	Anaerolineales	Anaerolinaceae	Anaerolinea	Unidentified	More
0c224e0d3731ad013b81fb9c42a350bf	8.34475e-05	4.5	1.5	Bulk soil_Root surface & Rhizosphere	1319	0.006	Bacteria	Chloroflexi	Anaerolineae	Unidentified	Unidentified	Unidentified	Unidentified	Less
09e52302967e7f326b894bad02f7aebf	8.34475e-05	0	4.75	Bulk soil_Root surface & Rhizosphere	1320	0.001	Bacteria	Actinobacteria	Actinobacteria	Actinomycetales	Microbacteriaceae	Unidentified	Unidentified	More
06463a1dabef769680a7e95d9b3a733c	8.34475e-05	4.75	0.916667	Bulk soil_Root surface & Rhizosphere	1321	0.005	Bacteria	Unidentified	Unidentified	Unidentified	Unidentified	Unidentified	Unidentified	Less
0cdf8ba8d9a3cc018c5d0ee2dfa38ab0	8.34475e-05	3.75	2.5	Bulk soil_Root surface & Rhizosphere	1323	0.016	Bacteria	Unidentified	Unidentified	Unidentified	Unidentified	Unidentified	Unidentified	Less
4526ccbf73116fdfd9ba7e1fe1a06179	8.32035e-05	4.25	1.33333	Bulk soil_Root surface & Rhizosphere	1324	0.017	Bacteria	Unidentified	Unidentified	Unidentified	Unidentified	Unidentified	Unidentified	Less
c73d1a1ac37812d7b938e1a609f67b25	8.27155e-05	4.83333	0.416667	Bulk soil_Root surface & Rhizosphere	1327	0.001	Bacteria	Chloroflexi	Anaerolineae	Unidentified	Unidentified	Unidentified	Unidentified	Less
0673e1c8d1e8ae39b390e3123e8f0113	8.24715e-05	3.25	2.66667	Bulk soil_Root surface & Rhizosphere	1329	0.018	Bacteria	Actinobacteria	Actinobacteria	Actinomycetales	Nocardiaceae	Skermania	piniformis	Less
2dc4149dfa3b51252966a7923f319d5f	8.24715e-05	4.58333	0.333333	Bulk soil_Root surface & Rhizosphere	1330	0.003	Bacteria	Proteobacteria	Betaproteobacteria	Rhodocyclales	Rhodocyclaceae	Unidentified	Unidentified	Less
453ba6668e864bc5f1661a06c7546f7d	8.22275e-05	1.41667	3.91667	Bulk soil_Root surface & Rhizosphere	1331	0.001	Bacteria	Unidentified	Unidentified	Unidentified	Unidentified	Unidentified	Unidentified	Less
ede45c6be43e297bac9aa61568d91d73	8.22275e-05	2.91667	2.66667	Bulk soil_Root surface & Rhizosphere	1332	0.021	Bacteria	Chloroflexi	Anaerolineae	Caldilineales	Caldilineaceae	Litorilinea	aerophila	Less
0422e92ec5e28a1ca16884a54a785508	8.22275e-05	2.75	3.25	Bulk soil_Root surface & Rhizosphere	1334	0.021	Bacteria	Proteobacteria	Deltaproteobacteria	Syntrophobacterales	Syntrophobacteraceae	Desulfovirga	adipica	Less
ad18345c932d8acf4e46bf400270ef2f	8.19835e-05	0.5	4.58333	Bulk soil_Root surface & Rhizosphere	1335	0.002	Bacteria	Unidentified	Unidentified	Unidentified	Unidentified	Unidentified	Unidentified	Less
5c700ef3d196c49c35f10b789cfb6a4d	8.19835e-05	4.5	2.08333	Bulk soil_Root surface & Rhizosphere	1336	0.004	Bacteria	Firmicutes	Clostridia	Clostridiales	Clostridiaceae	Clostridium	Unidentified	Less
d5b79334694ef0e410bd981ebd1f3f66	8.19835e-05	0	4.66667	Bulk soil_Root surface & Rhizosphere	1337	0.001	Bacteria	Firmicutes	Unidentified	Unidentified	Unidentified	Unidentified	Unidentified	More
21ef93a434ed363082649113f8dcdace	8.19835e-05	0	4.66667	Bulk soil_Root surface & Rhizosphere	1338	0.001	Bacteria	Firmicutes	Clostridia	Clostridiales	Ruminococcaceae	Unidentified	Unidentified	More
e77f400883d59e4f368455d4e124214e	8.19835e-05	0	4.66667	Bulk soil_Root surface & Rhizosphere	1339	0.001	Bacteria	Proteobacteria	Deltaproteobacteria	Desulfuromonadales	Pelobacteraceae	Desulfuromonas	Unidentified	More
53f65480a7511409d1f4a68c2f45c945	8.07635e-05	0.333333	4.58333	Bulk soil_Root surface & Rhizosphere	1341	0.002	Bacteria	Proteobacteria	Betaproteobacteria	Unidentified	Unidentified	Unidentified	Unidentified	Less
60bb483816580ee6ebf4ed44624079f0	8.05195e-05	0	4.58333	Bulk soil_Root surface & Rhizosphere	1342	0.04	Bacteria	Unidentified	Unidentified	Unidentified	Unidentified	Unidentified	Unidentified	More
abd6ae5a702f58ee3290ffd4bba367f5	8.05195e-05	4.58333	0	Bulk soil_Root surface & Rhizosphere	1343	0.001	Bacteria	Unidentified	Unidentified	Unidentified	Unidentified	Unidentified	Unidentified	Less
37b875af1cd7d2feee28d92782e538c4	8.05195e-05	4.58333	0.416667	Bulk soil_Root surface & Rhizosphere	1344	0.001	Bacteria	Unidentified	Unidentified	Unidentified	Unidentified	Unidentified	Unidentified	Less
e1a450c714af3995eddf26f20b913585	8.05195e-05	0	4.58333	Bulk soil_Root surface & Rhizosphere	1345	0.001	Bacteria	Chloroflexi	Anaerolineae	Anaerolineales	Anaerolinaceae	Anaerolinea	Unidentified	More
c968dd8ea13b2ece774897764ca3b66d	8.05195e-05	0	4.58333	Bulk soil_Root surface & Rhizosphere	1347	0.001	Bacteria	Armatimonadetes	SJA-176	RB	Unidentified	Unidentified	Unidentified	More
2d5f59a009ed71ca4baf51a29136c75e	8.05195e-05	0	4.58333	Bulk soil_Root surface & Rhizosphere	1348	0.001	Bacteria	Proteobacteria	Alphaproteobacteria	Unidentified	Unidentified	Unidentified	Unidentified	More
ed370872e73f107d8c8eb195cfdb7e07	8.05195e-05	0	4.58333	Bulk soil_Root surface & Rhizosphere	1349	0.001	Bacteria	Bacteroidetes	Bacteroidia	Bacteroidales	Unidentified	Unidentified	Unidentified	More
dae5dd7f744604a3e59c7339c1b0da1d	8.02755e-05	2.83333	2.58333	Bulk soil_Root surface & Rhizosphere	1350	0.02	Bacteria	Actinobacteria	Thermoleophilia	Solirubrobacterales	Conexibacteraceae	Conexibacter	Unidentified	Less
6fbcd3b58da765b7bd13655bfe79743c	8.00315e-05	4.58333	0.75	Bulk soil_Root surface & Rhizosphere	1351	0.001	Bacteria	Unidentified	Unidentified	Unidentified	Unidentified	Unidentified	Unidentified	Less
11f9ad8d342456a5d274d3ecabf7cb04	8.00315e-05	3	2.33333	Bulk soil_Root surface & Rhizosphere	1352	0.027	Bacteria	Unidentified	Unidentified	Unidentified	Unidentified	Unidentified	Unidentified	Less
8f4e55fdd5d9854de71e90a18823ed7c	7.97875e-05	4	1.16667	Bulk soil_Root surface & Rhizosphere	1353	0.015	Bacteria	Chloroflexi	Anaerolineae	Caldilineales	Caldilineaceae	Litorilinea	aerophila	Less
2d77e074b7a1f92d772ad8946be6d30f	7.95435e-05	2.58333	2.91667	Bulk soil_Root surface & Rhizosphere	1354	0.016	Bacteria	Chloroflexi	Anaerolineae	Unidentified	Unidentified	Unidentified	Unidentified	Less
291b8b0cd90456c52fd1d75aae2ad4ee	7.95435e-05	0.333333	4.41667	Bulk soil_Root surface & Rhizosphere	1356	0.004	Bacteria	Proteobacteria	Deltaproteobacteria	Syntrophobacterales	Syntrophorhabdaceae	Syntrophorhabdus	aromaticivorans	Less
12b8131a5e8e08f71d2087636e2db20a	7.95435e-05	2.83333	2.83333	Bulk soil_Root surface & Rhizosphere	1357	0.009	Bacteria	Proteobacteria	Deltaproteobacteria	Syntrophobacterales	Syntrophobacteraceae	Desulfovirga	adipica	Less
111640b6500afff960a5b19fe396d1cf	7.90555e-05	0	4.5	Bulk soil_Root surface & Rhizosphere	1359	0.044	Bacteria	Chloroflexi	Anaerolineae	Anaerolineales	Anaerolinaceae	Leptolinea	tardivitalis	More
711a907a07eec328585b310ca218651e	7.90555e-05	3.75	1.58333	Bulk soil_Root surface & Rhizosphere	1360	0.005	Bacteria	Chloroflexi	Anaerolineae	A31	Unidentified	Unidentified	Unidentified	Less
6ea0b65dae4cf34b1d99c914b27dbb26	7.90555e-05	0	4.5	Bulk soil_Root surface & Rhizosphere	1361	0.001	Bacteria	Chloroflexi	Anaerolineae	OPB11	Unidentified	Unidentified	Unidentified	More
97f9010a56e7318c48d6583e79df3ace	7.90555e-05	0	4.5	Bulk soil_Root surface & Rhizosphere	1364	0.001	Bacteria	Acidobacteria	Acidobacteriia	Acidobacteriales	Koribacteraceae	CandidatusKoribacter	Koribacter	More
7fc8a99e29d26fec40b12633602a8d7a	7.90555e-05	4.5	0	Bulk soil_Root surface & Rhizosphere	1365	0.001	Bacteria	Unidentified	Unidentified	Unidentified	Unidentified	Unidentified	Unidentified	Less
5d058a83737eb668c7f33dc38efdafa0	7.90555e-05	0	4.5	Bulk soil_Root surface & Rhizosphere	1366	0.001	Bacteria	Proteobacteria	Alphaproteobacteria	Rhizobiales	Bradyrhizobiaceae	Unidentified	Unidentified	More
91c10c0850cb7ea867250909fab4e9de	7.90555e-05	4.83333	3.33333	Bulk soil_Root surface & Rhizosphere	1367	0.01	Bacteria	Bacteroidetes	Bacteroidia	Bacteroidales	Unidentified	Unidentified	Unidentified	Less
a8a8b9ae53fa3a5bf0b6f79e8acb75f4	7.90555e-05	4.08333	0.833333	Bulk soil_Root surface & Rhizosphere	1368	0.009	Bacteria	Proteobacteria	Deltaproteobacteria	Syntrophobacterales	Syntrophaceae	Syntrophus	aciditrophicus	Less
f5841e4c704c15f36ae10fb648337950	7.90555e-05	0	4.5	Bulk soil_Root surface & Rhizosphere	1369	0.005	Bacteria	Proteobacteria	Deltaproteobacteria	Desulfobacterales	Desulfobacteraceae	Unidentified	Unidentified	More
b1e821eee5627a0db12c6866fa87fdda	7.90555e-05	4.5	0	Bulk soil_Root surface & Rhizosphere	1370	0.001	Bacteria	Proteobacteria	Deltaproteobacteria	Myxococcales	Unidentified	Unidentified	Unidentified	Less
f4a6b0c1a0ea0517d16b52c322abeea3	7.88116e-05	4.25	4.25	Bulk soil_Root surface & Rhizosphere	1371	0.011	Bacteria	Bacteroidetes	Bacteroidia	Bacteroidales	Unidentified	Unidentified	Unidentified	Less
ac59bc5e62c93a447409b0a5bb918055	7.75916e-05	0	4.41667	Bulk soil_Root surface & Rhizosphere	1375	0.001	Bacteria	Chloroflexi	Anaerolineae	Anaerolineales	Anaerolinaceae	Anaerolinea	Unidentified	More
cee10a99bc20c43d5f3937aa6ab2f7d2	7.75916e-05	0.5	4.41667	Bulk soil_Root surface & Rhizosphere	1376	0.001	Bacteria	Chloroflexi	Anaerolineae	Anaerolineales	Anaerolinaceae	Anaerolinea	Unidentified	Less
65d516219fedb5514f7e39c6c55cf027	7.75916e-05	1.25	3.58333	Bulk soil_Root surface & Rhizosphere	1378	0.018	Bacteria	Acidobacteria	Acidobacteriia	Acidobacteriales	Acidobacteriaceae	Telmatobacter	bradus	Less
2961d31d20d369a51c2796f781a67171	7.75916e-05	4.41667	0	Bulk soil_Root surface & Rhizosphere	1379	0.001	Bacteria	Planctomycetes	Planctomycetia	Gemmatales	Gemmataceae	Unidentified	Unidentified	Less
a9237bb8be8d5b466d7219568fae24ae	7.75916e-05	4.41667	0	Bulk soil_Root surface & Rhizosphere	1380	0.001	Bacteria	Firmicutes	Bacilli	Bacillales	Bacillaceae	Unidentified	Unidentified	Less
de7a398d99e7798f620ab978ef6d7d47	7.75916e-05	4.41667	0	Bulk soil_Root surface & Rhizosphere	1382	0.033	Bacteria	Firmicutes	Clostridia	Clostridiales	Ruminococcaceae	Clostridium	Unidentified	Less
a23316183fc31ca9d098746193fd408a	7.75916e-05	4.41667	0	Bulk soil_Root surface & Rhizosphere	1383	0.001	Bacteria	Firmicutes	Clostridia	Clostridiales	Lachnospiraceae	Unidentified	Unidentified	Less
27883e6697dfadbe8ff57b031eeea2e1	7.75916e-05	0	4.41667	Bulk soil_Root surface & Rhizosphere	1385	0.001	Bacteria	Proteobacteria	Betaproteobacteria	Burkholderiales	Oxalobacteraceae	Unidentified	Unidentified	More
ba81bbbbd80f453451cd412e9240a622	7.75916e-05	4.41667	0	Bulk soil_Root surface & Rhizosphere	1386	0.001	Bacteria	Proteobacteria	Alphaproteobacteria	Rhizobiales	Beijerinckiaceae	Unidentified	Unidentified	Less
13386b4e908b4fab0fec8c1c046e97fc	7.66156e-05	0.666667	4.08333	Bulk soil_Root surface & Rhizosphere	1390	0.02	Bacteria	Unidentified	Unidentified	Unidentified	Unidentified	Unidentified	Unidentified	Less
eaaaabe415a0a596bc4a2aa7d0f0beaf	7.66156e-05	3.33333	1.58333	Bulk soil_Root surface & Rhizosphere	1391	0.015	Bacteria	Unidentified	Unidentified	Unidentified	Unidentified	Unidentified	Unidentified	Less
1dcdec547f63e29f853b519ca026d575	7.66156e-05	3.25	2.08333	Bulk soil_Root surface & Rhizosphere	1392	0.035	Bacteria	Proteobacteria	Deltaproteobacteria	Unidentified	Unidentified	Unidentified	Unidentified	Less
0139f985b7d2e6dc172bfc3a5a112f5f	7.61276e-05	0	4.33333	Bulk soil_Root surface & Rhizosphere	1395	0.001	Bacteria	Proteobacteria	Betaproteobacteria	Unidentified	Unidentified	Unidentified	Unidentified	More
fde519118004a6cf411743e5cc592230	7.61276e-05	4.33333	0.5	Bulk soil_Root surface & Rhizosphere	1396	0.004	Bacteria	Chloroflexi	Anaerolineae	A31	Unidentified	Unidentified	Unidentified	Less
1cbcf3603e4e84d0c7d2e17b88895482	7.56396e-05	2.66667	2.08333	Bulk soil_Root surface & Rhizosphere	1398	0.033	Bacteria	Proteobacteria	Deltaproteobacteria	Syntrophobacterales	Syntrophobacteraceae	Desulfovirga	adipica	Less
f6b0bfee99bcdddb2183ee3dd0c8d6c4	7.53956e-05	2.75	2.83333	Bulk soil_Root surface & Rhizosphere	1400	0.014	Bacteria	Chloroflexi	Anaerolineae	Caldilineales	Caldilineaceae	Litorilinea	aerophila	Less
1f1450af3ff478e9a16cd2d71c3c0958	7.51516e-05	4.41667	0.666667	Bulk soil_Root surface & Rhizosphere	1402	0.002	Bacteria	Unidentified	Unidentified	Unidentified	Unidentified	Unidentified	Unidentified	Less
93cf1bc10317ebb98dd7ddb8470385b3	7.51516e-05	2.83333	2.16667	Bulk soil_Root surface & Rhizosphere	1403	0.009	Bacteria	Unidentified	Unidentified	Unidentified	Unidentified	Unidentified	Unidentified	Less
307d06198cbde865d1e93eac572bac61	7.51516e-05	3.33333	1.91667	Bulk soil_Root surface & Rhizosphere	1406	0.024	Bacteria	Unidentified	Unidentified	Unidentified	Unidentified	Unidentified	Unidentified	Less
6c62bfa11af1cc11d4a86b6e8065455a	7.46636e-05	0.5	3.91667	Bulk soil_Root surface & Rhizosphere	1407	0.028	Bacteria	Unidentified	Unidentified	Unidentified	Unidentified	Unidentified	Unidentified	Less
f8b9ed93b6598cc6fa68f0d8c33adbc9	7.46636e-05	2.5	2.83333	Bulk soil_Root surface & Rhizosphere	1408	0.017	Bacteria	Chloroflexi	Anaerolineae	Anaerolineales	Anaerolinaceae	Anaerolinea	Unidentified	Less
3d395c8976b1b967a6fdb3f1632b1384	7.46636e-05	4.25	0	Bulk soil_Root surface & Rhizosphere	1409	0.001	Bacteria	Unidentified	Unidentified	Unidentified	Unidentified	Unidentified	Unidentified	Less
9f0247b46d31575477f881b095f46bf7	7.46636e-05	0	4.25	Bulk soil_Root surface & Rhizosphere	1411	0.001	Bacteria	Firmicutes	Clostridia	Clostridiales	Ruminococcaceae	Unidentified	Unidentified	More
6b63881c8a0af1fb664bd72ab5f801d5	7.46636e-05	1.66667	3.58333	Bulk soil_Root surface & Rhizosphere	1412	0.003	Bacteria	Proteobacteria	Deltaproteobacteria	Unidentified	Unidentified	Unidentified	Unidentified	Less
2ef6a8242b91e283c98cbd17a879824c	7.46636e-05	0	4.25	Bulk soil_Root surface & Rhizosphere	1413	0.001	Bacteria	Proteobacteria	Deltaproteobacteria	Desulfuromonadales	Pelobacteraceae	Desulfuromonas	michiganensis	More
873bdf77e0d88c38771e2cb276aabf64	7.31996e-05	4.16667	0	Bulk soil_Root surface & Rhizosphere	1417	0.001	Bacteria	Unidentified	Unidentified	Unidentified	Unidentified	Unidentified	Unidentified	Less
d271d232fc01e1adf33c654be2673c60	7.31996e-05	0	4.16667	Bulk soil_Root surface & Rhizosphere	1418	0.001	Bacteria	Proteobacteria	Betaproteobacteria	Rhodocyclales	Rhodocyclaceae	Unidentified	Unidentified	More
40dd58bc1a2fc7522d0d35ecb6022323	7.31996e-05	4.16667	0	Bulk soil_Root surface & Rhizosphere	1420	0.003	Bacteria	Proteobacteria	Deltaproteobacteria	Myxococcales	Unidentified	Unidentified	Unidentified	Less
149aed2ca5c446f6b5a7f9874176e85c	7.27116e-05	4.33333	1.25	Bulk soil_Root surface & Rhizosphere	1421	0.001	Bacteria	Chloroflexi	Anaerolineae	H39	Unidentified	Unidentified	Unidentified	Less
5df136d804faf69ff9009c26670b4be7	7.22236e-05	3.33333	1.66667	Bulk soil_Root surface & Rhizosphere	1426	0.011	Bacteria	Firmicutes	Clostridia	Clostridiales	Clostridiaceae	Clostridium	Unidentified	Less
b57928646884417846e89b4b8ecdbb85	7.17356e-05	0	4.08333	Bulk soil_Root surface & Rhizosphere	1427	0.001	Bacteria	Chloroflexi	Anaerolineae	Anaerolineales	Anaerolinaceae	Leptolinea	tardivitalis	More
30978db5e8d8dd7480be8b3a9488d398	7.17356e-05	4.08333	0	Bulk soil_Root surface & Rhizosphere	1428	0.001	Bacteria	Unidentified	Unidentified	Unidentified	Unidentified	Unidentified	Unidentified	Less
e2ec55f3a25a83f0c9ac311e981b46e8	7.17356e-05	0	4.08333	Bulk soil_Root surface & Rhizosphere	1429	0.001	Bacteria	Spirochaetes	Spirochaetes	Spirochaetales	Spirochaetaceae	Treponema	Unidentified	More
b4839c04547f8813242229b73c6865df	7.17356e-05	4.08333	0	Bulk soil_Root surface & Rhizosphere	1430	0.001	Bacteria	Unidentified	Unidentified	Unidentified	Unidentified	Unidentified	Unidentified	Less
aeac1749572786da92b736a6b51f1541	7.17356e-05	0	4.08333	Bulk soil_Root surface & Rhizosphere	1432	0.003	Bacteria	Proteobacteria	Alphaproteobacteria	Unidentified	Unidentified	Unidentified	Unidentified	More
1883fade8898d8de323a6b5c45e04961	7.17356e-05	3.58333	0.916667	Bulk soil_Root surface & Rhizosphere	1433	0.016	Bacteria	Verrucomicrobia	Pedosphaerae	Pedosphaerales	Pedosphaeraceae	Unidentified	Unidentified	Less
78a8368d70690f5b9346fe5e5ee09e23	7.17356e-05	4.08333	0	Bulk soil_Root surface & Rhizosphere	1434	0.001	Bacteria	Proteobacteria	Deltaproteobacteria	Myxococcales	Cystobacteraceae	Cystobacter	Unidentified	Less
2688f45049865841efa1720608c3bfec	7.17356e-05	0	4.08333	Bulk soil_Root surface & Rhizosphere	1435	0.001	Bacteria	Proteobacteria	Deltaproteobacteria	Desulfuromonadales	Pelobacteraceae	Desulfuromonas	Unidentified	More
36ff902954a30baa727477fc252e3e2d	7.17356e-05	4.08333	0	Bulk soil_Root surface & Rhizosphere	1436	0.001	Bacteria	Unidentified	Unidentified	Unidentified	Unidentified	Unidentified	Unidentified	Less
aabd716ed9f9126de3c8bbee127b1d79	7.17356e-05	4.08333	0	Bulk soil_Root surface & Rhizosphere	1437	0.001	Bacteria	Firmicutes	Clostridia	Clostridiales	Ruminococcaceae	Unidentified	Unidentified	Less
c5c66f01796a36e4b0c8eb87fceb5ac4	7.17356e-05	4.08333	0	Bulk soil_Root surface & Rhizosphere	1438	0.001	Bacteria	Firmicutes	Clostridia	Clostridiales	Ruminococcaceae	Clostridium	cellobioparum	Less
bfad690571983692244717f38b9c41c7	7.17356e-05	0	4.08333	Bulk soil_Root surface & Rhizosphere	1440	0.001	Bacteria	Bacteroidetes	Bacteroidia	Bacteroidales	Bacteroidaceae	Bacteroides	Unidentified	More
08a1ecc269ccc2dc0c99f853d859f04c	7.12476e-05	2.58333	2.33333	Bulk soil_Root surface & Rhizosphere	1442	0.012	Bacteria	Firmicutes	Bacilli	Bacillales	Thermoactinomycetaceae	Unidentified	Unidentified	Less
f41ae72e3f6f0aad33b36cc47e45867a	7.12476e-05	3.16667	2.33333	Bulk soil_Root surface & Rhizosphere	1443	0.004	Bacteria	Firmicutes	Bacilli	Bacillales	Unidentified	Unidentified	Unidentified	Less
f9c67117a9da6357c15b40ebe4bb2fef	7.10036e-05	3.91667	0.75	Bulk soil_Root surface & Rhizosphere	1444	0.001	Bacteria	Unidentified	Unidentified	Unidentified	Unidentified	Unidentified	Unidentified	Less
509f417d5611ef3bbc540e6004ad708b	7.02716e-05	0	4	Bulk soil_Root surface & Rhizosphere	1449	0.001	Bacteria	KSB3	GN	Unidentified	Unidentified	Unidentified	Unidentified	More
414cff2072d2812c69da19f93cbaba78	6.97836e-05	3.83333	0.416667	Bulk soil_Root surface & Rhizosphere	1452	0.001	Bacteria	Unidentified	Unidentified	Unidentified	Unidentified	Unidentified	Unidentified	Less
f52d449c49a733d5d74a96a8cffd0ec7	6.95396e-05	0.916667	3.5	Bulk soil_Root surface & Rhizosphere	1453	0.005	Bacteria	Proteobacteria	Deltaproteobacteria	Myxococcales	Cystobacteraceae	Unidentified	Unidentified	Less
a6b5ab0318d4d8d1082ed084ff22e618	6.88076e-05	0	3.91667	Bulk soil_Root surface & Rhizosphere	1458	0.001	Bacteria	Unidentified	Unidentified	Unidentified	Unidentified	Unidentified	Unidentified	More
fd1d7d6c4230a47f57817979ab2d7ce7	6.88076e-05	3.91667	0	Bulk soil_Root surface & Rhizosphere	1460	0.001	Bacteria	Actinobacteria	OPB41	Unidentified	Unidentified	Unidentified	Unidentified	Less
485a01bf6895186eccf8f1cf2f1f3f7e	6.88076e-05	3.91667	0	Bulk soil_Root surface & Rhizosphere	1461	0.001	Bacteria	Firmicutes	Clostridia	Clostridiales	Ruminococcaceae	Clostridium	Unidentified	Less
74f0d32ceae08db4be77082d7e79b1e2	6.88076e-05	3.91667	0.333333	Bulk soil_Root surface & Rhizosphere	1464	0.001	Bacteria	WS3	PRR-12	Unidentified	Unidentified	Unidentified	Unidentified	Less
b5467aca5f00363df4b2f043ed76d456	6.88076e-05	0	3.91667	Bulk soil_Root surface & Rhizosphere	1465	0.003	Bacteria	Proteobacteria	Deltaproteobacteria	Desulfuromonadales	Pelobacteraceae	Desulfuromonas	michiganensis	More
509c56ce5b21ca0e0f0a13c487732c3e	6.85636e-05	0.833333	3.58333	Bulk soil_Root surface & Rhizosphere	1466	0.005	Bacteria	Planctomycetes	Planctomycetia	Gemmatales	Gemmataceae	Unidentified	Unidentified	Less
ae4eb38232d0c24f4e8a6e864bf0f3a7	6.83196e-05	3.91667	0.0833333	Bulk soil_Root surface & Rhizosphere	1467	0.001	Bacteria	Unidentified	Unidentified	Unidentified	Unidentified	Unidentified	Unidentified	Less
d50f61338b7c171407942a093c0069a9	6.78316e-05	3.75	0.333333	Bulk soil_Root surface & Rhizosphere	1469	0.008	Bacteria	Actinobacteria	Actinobacteria	Actinomycetales	Micromonosporaceae	Unidentified	Unidentified	Less
9dded54d4e3e66b427fadb053e41c571	6.75876e-05	3.5	1	Bulk soil_Root surface & Rhizosphere	1471	0.01	Bacteria	Unidentified	Unidentified	Unidentified	Unidentified	Unidentified	Unidentified	Less
1e9f51473b87d480e5f56daadd0e0b5b	6.73436e-05	2.58333	2	Bulk soil_Root surface & Rhizosphere	1472	0.019	Bacteria	Unidentified	Unidentified	Unidentified	Unidentified	Unidentified	Unidentified	Less
ce37c660dc90b7b5830eb4de1ac7e4d0	6.73436e-05	3	1.33333	Bulk soil_Root surface & Rhizosphere	1474	0.006	Bacteria	Unidentified	Unidentified	Unidentified	Unidentified	Unidentified	Unidentified	Less
aa4265015acefe66dff98017b55fbf0e	6.73436e-05	0	3.83333	Bulk soil_Root surface & Rhizosphere	1475	0.001	Bacteria	Cyanobacteria	4C	YS2	Unidentified	Unidentified	Unidentified	More
c64f9f6946f194ea0e78398ddc1ce0f5	6.73436e-05	0	3.83333	Bulk soil_Root surface & Rhizosphere	1476	0.001	Bacteria	KSB3	GN	Unidentified	Unidentified	Unidentified	Unidentified	More
1944b6f74bd9976f2c7cd350e9a1c87b	6.73436e-05	0	3.83333	Bulk soil_Root surface & Rhizosphere	1478	0.001	Bacteria	Bacteroidetes	Bacteroidia	Bacteroidales	Unidentified	Unidentified	Unidentified	More
d22b541335c4861ba3c51fb9e4475724	6.73436e-05	3.83333	0	Bulk soil_Root surface & Rhizosphere	1479	0.001	Bacteria	Unidentified	Unidentified	Unidentified	Unidentified	Unidentified	Unidentified	Less
01079a33565309c8774e6fe37cfdece3	6.73436e-05	3.83333	0	Bulk soil_Root surface & Rhizosphere	1480	0.001	Bacteria	Firmicutes	Clostridia	Clostridiales	Ruminococcaceae	Unidentified	Unidentified	Less
213b43e47a90b01a5e8ca5287273a7b9	6.73436e-05	0	3.83333	Bulk soil_Root surface & Rhizosphere	1481	0.001	Bacteria	Firmicutes	Clostridia	Clostridiales	Ruminococcaceae	Unidentified	Unidentified	More
75d9017aee491beda92a5a4aafb8c17d	6.70996e-05	3.66667	2.08333	Bulk soil_Root surface & Rhizosphere	1482	0.007	Bacteria	Chloroflexi	Ktedonobacteria	Thermogemmatisporales	Thermogemmatisporaceae	Unidentified	Unidentified	Less
78e9d75edaf1a8090ba384e86d25d058	6.70996e-05	2.58333	1.66667	Bulk soil_Root surface & Rhizosphere	1483	0.047	Bacteria	Unidentified	Unidentified	Unidentified	Unidentified	Unidentified	Unidentified	Less
bd9bd7d9280fa8f1fcefad82acf5969c	6.68556e-05	3.25	0.833333	Bulk soil_Root surface & Rhizosphere	1484	0.025	Bacteria	Unidentified	Unidentified	Unidentified	Unidentified	Unidentified	Unidentified	Less
c6f962c832e0d198ac4a32feb704aea4	6.63676e-05	3.83333	0.583333	Bulk soil_Root surface & Rhizosphere	1485	0.001	Bacteria	Proteobacteria	Deltaproteobacteria	Unidentified	Unidentified	Unidentified	Unidentified	Less
9e32f5f9cb3132022782e9e01ce2fae8	6.58796e-05	3.58333	0.333333	Bulk soil_Root surface & Rhizosphere	1487	0.006	Bacteria	Actinobacteria	Actinobacteria	Actinomycetales	Thermomonosporaceae	Unidentified	Unidentified	Less
fbf02713bffbe711c4e5f3924ba199ff	6.58796e-05	0	3.75	Bulk soil_Root surface & Rhizosphere	1490	0.001	Bacteria	Firmicutes	Clostridia	Clostridiales	Unidentified	Unidentified	Unidentified	More
d70390dcfb676e03191f8feb7649267e	6.58796e-05	0	3.75	Bulk soil_Root surface & Rhizosphere	1491	0.001	Bacteria	Chlorobi	BSV26	PK329	Unidentified	Unidentified	Unidentified	More
42b4fae3b31d9dcdf4018c9a19ab76e1	6.58796e-05	0	3.75	Bulk soil_Root surface & Rhizosphere	1493	0.001	Bacteria	Proteobacteria	Deltaproteobacteria	Desulfuromonadales	Pelobacteraceae	Desulfuromonas	michiganensis	More
8c3c3c254dcee2c50df8a8e0109b416c	6.56356e-05	0.666667	3.5	Bulk soil_Root surface & Rhizosphere	1494	0.002	Bacteria	Chloroflexi	Anaerolineae	A31	Unidentified	Unidentified	Unidentified	Less
9ac002cff7527fd576f41e28230e0513	6.56356e-05	3.5	0.75	Bulk soil_Root surface & Rhizosphere	1495	0.006	Bacteria	Unidentified	Unidentified	Unidentified	Unidentified	Unidentified	Unidentified	Less
61a677431fd77539637e19b835881d96	6.53916e-05	3.66667	0.833333	Bulk soil_Root surface & Rhizosphere	1496	0.025	Bacteria	Unidentified	Unidentified	Unidentified	Unidentified	Unidentified	Unidentified	Less
1c954a2ed3e5a3b5775050255e25fc31	6.44156e-05	3.08333	2	Bulk soil_Root surface & Rhizosphere	1500	0.004	Bacteria	Chloroflexi	Anaerolineae	A31	Unidentified	Unidentified	Unidentified	Less
bc4335676ba94f96e5be18324a58bb08	6.44156e-05	3.66667	0	Bulk soil_Root surface & Rhizosphere	1501	0.001	Bacteria	Unidentified	Unidentified	Unidentified	Unidentified	Unidentified	Unidentified	Less
5427b0dd3481bae53fc571269cb9b925	6.44156e-05	0	3.66667	Bulk soil_Root surface & Rhizosphere	1503	0.001	Bacteria	Actinobacteria	Actinobacteria	Actinomycetales	Kineosporiaceae	Kineosporia	aurantiaca	More
bb02ac6667b1ffad93f50be4a2dedae3	6.44156e-05	3.66667	0	Bulk soil_Root surface & Rhizosphere	1504	0.001	Bacteria	Actinobacteria	Actinobacteria	Actinomycetales	Thermomonosporaceae	Actinomadura	Unidentified	Less
4fcd3563cc4980272e899bdd22d03169	6.44156e-05	3.66667	0	Bulk soil_Root surface & Rhizosphere	1506	0.023	Bacteria	Actinobacteria	Actinobacteria	Actinomycetales	Streptosporangiaceae	Unidentified	Unidentified	Less
b2e3a26b09817c3b1ad382c39280bb04	6.44156e-05	3.33333	1	Bulk soil_Root surface & Rhizosphere	1508	0.001	Bacteria	Unidentified	Unidentified	Unidentified	Unidentified	Unidentified	Unidentified	Less
ba50eb4f42bacafc48587c64814a7f61	6.44156e-05	0	3.66667	Bulk soil_Root surface & Rhizosphere	1509	0.001	Bacteria	Unidentified	Unidentified	Unidentified	Unidentified	Unidentified	Unidentified	More
ce09faf02d7e7e348e76b99fac503c2a	6.44156e-05	1.75	2.58333	Bulk soil_Root surface & Rhizosphere	1510	0.02	Bacteria	Bacteroidetes	Bacteroidia	Bacteroidales	Unidentified	Unidentified	Unidentified	Less
465ea1569c2f392153e117720c53d916	6.44156e-05	0	3.66667	Bulk soil_Root surface & Rhizosphere	1511	0.001	Bacteria	Verrucomicrobia	Pedosphaerae	Pedosphaerales	auto67_4W	Unidentified	Unidentified	More
8e6b486ffc1362e2aef4bd199fbd9bc1	6.44156e-05	0	3.66667	Bulk soil_Root surface & Rhizosphere	1512	0.001	Bacteria	Proteobacteria	Deltaproteobacteria	Desulfuromonadales	Pelobacteraceae	Desulfuromonas	michiganensis	More
99aae24cdbcd4b832a5cf3afb8a9caf2	6.39276e-05	1.75	2.41667	Bulk soil_Root surface & Rhizosphere	1513	0.04	Bacteria	Armatimonadetes	Chthonomonadetes	SJA-22	Unidentified	Unidentified	Unidentified	Less
0036988800f89026c499505b31b8320c	6.29516e-05	0.333333	3.58333	Bulk soil_Root surface & Rhizosphere	1516	0.002	Bacteria	Unidentified	Unidentified	Unidentified	Unidentified	Unidentified	Unidentified	Less
88163fe73ac83c135114eb3afe2e1894	6.29516e-05	0	3.58333	Bulk soil_Root surface & Rhizosphere	1517	0.001	Bacteria	Actinobacteria	Actinobacteria	Actinomycetales	Kineosporiaceae	Kineosporia	aurantiaca	More
9363b2c2eef352c4cc15ef6eba592c31	6.29516e-05	3.58333	0	Bulk soil_Root surface & Rhizosphere	1519	0.001	Bacteria	Proteobacteria	Betaproteobacteria	Rhodocyclales	Rhodocyclaceae	Unidentified	Unidentified	Less
7b30d8807f7408df42c538e7b9a72851	6.24636e-05	3.16667	0.583333	Bulk soil_Root surface & Rhizosphere	1520	0.026	Bacteria	Actinobacteria	Actinobacteria	Actinomycetales	Micromonosporaceae	Unidentified	Unidentified	Less
ed3fc645465f17d51ec46c6dd12aed38	6.14876e-05	0	3.5	Bulk soil_Root surface & Rhizosphere	1522	0.001	Bacteria	Chloroflexi	Anaerolineae	Anaerolineales	Anaerolinaceae	Leptolinea	tardivitalis	More
57fec2cff236cdb4b1601d97bb33dfcb	6.14876e-05	3.5	0	Bulk soil_Root surface & Rhizosphere	1523	0.001	Bacteria	Unidentified	Unidentified	Unidentified	Unidentified	Unidentified	Unidentified	Less
640067509b513d13495e03703b6d6bfd	6.14876e-05	3.5	0	Bulk soil_Root surface & Rhizosphere	1524	0.001	Bacteria	Actinobacteria	Unidentified	Unidentified	Unidentified	Unidentified	Unidentified	Less
e811a1d625d392d6972f100eefff3175	6.14876e-05	3.5	0	Bulk soil_Root surface & Rhizosphere	1525	0.001	Bacteria	Actinobacteria	Actinobacteria	Actinomycetales	Actinosynnemataceae	Unidentified	Unidentified	Less
b2fcc6f0dda75825360ede098bdc80aa	6.14876e-05	3.5	0	Bulk soil_Root surface & Rhizosphere	1526	0.001	Bacteria	Unidentified	Unidentified	Unidentified	Unidentified	Unidentified	Unidentified	Less
77138d2eb90f606559735d6dab11eee9	6.14876e-05	3.5	0	Bulk soil_Root surface & Rhizosphere	1527	0.001	Bacteria	Firmicutes	Clostridia	Clostridiales	Ruminococcaceae	Sporobacter	termitidis	Less
635a09d00671d0765f8edccfe0b96381	6.14876e-05	0	3.5	Bulk soil_Root surface & Rhizosphere	1529	0.001	Bacteria	Unidentified	Unidentified	Unidentified	Unidentified	Unidentified	Unidentified	More
3ab15b8de09f2cae4c2cf4a0ef1f07bf	6.14876e-05	0	3.5	Bulk soil_Root surface & Rhizosphere	1530	0.001	Bacteria	Proteobacteria	Betaproteobacteria	Unidentified	Unidentified	Unidentified	Unidentified	More
9f8e71af919b5bdebc4907c43cb53ab0	6.14876e-05	0	3.5	Bulk soil_Root surface & Rhizosphere	1532	0.001	Bacteria	Verrucomicrobia	Pedosphaerae	Pedosphaerales	auto67_4W	Unidentified	Unidentified	More
df448dd8f4cc713b7836c9eda9130ce7	6.12437e-05	3.33333	0.5	Bulk soil_Root surface & Rhizosphere	1534	0.001	Bacteria	Unidentified	Unidentified	Unidentified	Unidentified	Unidentified	Unidentified	Less
f6742cb65dbd2fb77c944d8a6e94aa28	6.02677e-05	1	2.83333	Bulk soil_Root surface & Rhizosphere	1535	0.014	Bacteria	Bacteroidetes	Bacteroidia	Bacteroidales	Unidentified	Unidentified	Unidentified	Less
d8dcb25d240f1bf71facad57c2f48179	6.02677e-05	1.91667	1.83333	Bulk soil_Root surface & Rhizosphere	1536	0.021	Bacteria	Proteobacteria	Deltaproteobacteria	Unidentified	Unidentified	Unidentified	Unidentified	Less
6337482694c0da9728ef6bee1a40a266	6.00237e-05	0	3.41667	Bulk soil_Root surface & Rhizosphere	1537	0.001	Bacteria	Chloroflexi	Anaerolineae	Anaerolineales	Anaerolinaceae	Leptolinea	tardivitalis	More
4739244f7dd5dfe9b755e6d0b56a17e4	6.00237e-05	3.41667	0	Bulk soil_Root surface & Rhizosphere	1539	0.001	Bacteria	Unidentified	Unidentified	Unidentified	Unidentified	Unidentified	Unidentified	Less
e72f74200ef4cc43c471c0867d9d514d	6.00237e-05	3.41667	0	Bulk soil_Root surface & Rhizosphere	1540	0.001	Bacteria	Actinobacteria	Thermoleophilia	Gaiellales	Gaiellaceae	Gaiella	occulta	Less
d244f9d52025821db2c258655689784d	6.00237e-05	3	0.833333	Bulk soil_Root surface & Rhizosphere	1541	0.004	Bacteria	Firmicutes	Unidentified	Unidentified	Unidentified	Unidentified	Unidentified	Less
12d666bbb08f3ed161c5b6bf3c7c381c	6.00237e-05	3.41667	0	Bulk soil_Root surface & Rhizosphere	1542	0.001	Bacteria	Fibrobacteres	TG3	TG3-1	TSCOR	Unidentified	Unidentified	Less
c43a3963d66bface52f5d36bbdb16870	6.00237e-05	0	3.41667	Bulk soil_Root surface & Rhizosphere	1543	0.001	Bacteria	Proteobacteria	Deltaproteobacteria	Desulfovibrionales	Desulfovibrionaceae	Desulfovibrio	putealis	More
94dfdfbb54385fe412a6b0ea1c2f03ff	6.00237e-05	0	3.41667	Bulk soil_Root surface & Rhizosphere	1545	0.001	Bacteria	Proteobacteria	Deltaproteobacteria	Myxococcales	Cystobacteraceae	Cystobacter	fuscus	More
5ced05e9a683c05094b36c9f503d8f79	6.00237e-05	3.41667	0	Bulk soil_Root surface & Rhizosphere	1546	0.003	Bacteria	Proteobacteria	Deltaproteobacteria	Desulfobacterales	Desulfobacteraceae	Algidimarina	propionica	Less
c52aca85deb766f72ca715258094a186	6.00237e-05	3.41667	0	Bulk soil_Root surface & Rhizosphere	1547	0.001	Bacteria	Actinobacteria	Actinobacteria	Actinomycetales	Streptosporangiaceae	Unidentified	Unidentified	Less
4f9af99a6ba4f26bf32b5b3f2ee4d026	6.00237e-05	3.41667	0	Bulk soil_Root surface & Rhizosphere	1548	0.001	Bacteria	Unidentified	Unidentified	Unidentified	Unidentified	Unidentified	Unidentified	Less
50f43eb5bfa7de55126bd756686a14d1	5.95357e-05	1.83333	2.08333	Bulk soil_Root surface & Rhizosphere	1550	0.042	Bacteria	Proteobacteria	Deltaproteobacteria	Unidentified	Unidentified	Unidentified	Unidentified	Less
697d605c3717605f7651cba022718a2d	5.90477e-05	2.58333	1.41667	Bulk soil_Root surface & Rhizosphere	1551	0.021	Bacteria	Chloroflexi	Anaerolineae	Unidentified	Unidentified	Unidentified	Unidentified	Less
9b919eff7179fbccfdbb9560fb5e2d55	5.85597e-05	0	3.33333	Bulk soil_Root surface & Rhizosphere	1554	0.001	Bacteria	Unidentified	Unidentified	Unidentified	Unidentified	Unidentified	Unidentified	More
698366e7dce547a38788fd22c6793d4a	5.85597e-05	0	3.33333	Bulk soil_Root surface & Rhizosphere	1555	0.001	Bacteria	Chloroflexi	Anaerolineae	Anaerolineales	Anaerolinaceae	Anaerolinea	Unidentified	More
f9c9cfb6aec0f7a9976fd52e8f612341	5.85597e-05	0	3.33333	Bulk soil_Root surface & Rhizosphere	1557	0.001	Bacteria	Actinobacteria	Actinobacteria	Actinomycetales	Kineosporiaceae	Kineosporia	aurantiaca	More
b78953a84649d39f01aebe5e0f973d9f	5.85597e-05	0.75	2.83333	Bulk soil_Root surface & Rhizosphere	1558	0.023	Bacteria	Acidobacteria	Solibacteres	Solibacterales	AKIW659	Unidentified	Unidentified	Less
87a8463d6f51f50e7958edfb0b333d33	5.85597e-05	3.33333	0	Bulk soil_Root surface & Rhizosphere	1559	0.001	Bacteria	Unidentified	Unidentified	Unidentified	Unidentified	Unidentified	Unidentified	Less
5baaed31bc731ef87a9a8da8d7fb0576	5.85597e-05	0	3.33333	Bulk soil_Root surface & Rhizosphere	1560	0.001	Bacteria	Firmicutes	Clostridia	Clostridiales	Peptostreptococcaceae	Clostridium	maritimum	More
a65edc7b3ba0aca3f27f2849512038d0	5.85597e-05	0	3.33333	Bulk soil_Root surface & Rhizosphere	1561	0.001	Bacteria	Firmicutes	Clostridia	Clostridiales	Ruminococcaceae	Clostridium	Unidentified	More
2c7e58c905283d6f03526cd56624772f	5.85597e-05	0	3.33333	Bulk soil_Root surface & Rhizosphere	1562	0.001	Bacteria	Proteobacteria	Deltaproteobacteria	Unidentified	Unidentified	Unidentified	Unidentified	More
360b8fcc8c88f9c28696f18cbe145456	5.85597e-05	0	3.33333	Bulk soil_Root surface & Rhizosphere	1563	0.001	Bacteria	Verrucomicrobia	Pedosphaerae	Pedosphaerales	Pedosphaeraceae	Unidentified	Unidentified	More
d7bfbe250b2469f59d79bf952bce1cd4	5.85597e-05	0	3.33333	Bulk soil_Root surface & Rhizosphere	1564	0.001	Bacteria	Proteobacteria	Deltaproteobacteria	Myxococcales	Cystobacteraceae	Unidentified	Unidentified	More
1b40864a78f4b1ba2f7094f214d59e37	5.85597e-05	1	2.66667	Bulk soil_Root surface & Rhizosphere	1565	0.023	Bacteria	Proteobacteria	Deltaproteobacteria	Unidentified	Unidentified	Unidentified	Unidentified	Less
9ec71b420a51313a693d4a671795e720	5.85597e-05	3.33333	0	Bulk soil_Root surface & Rhizosphere	1566	0.001	Bacteria	Proteobacteria	Deltaproteobacteria	Unidentified	Unidentified	Unidentified	Unidentified	Less
c0b023c47442fc43388e430a5bcb53d4	5.85597e-05	3.33333	0	Bulk soil_Root surface & Rhizosphere	1567	0.028	Bacteria	Spirochaetes	Spirochaetes	Spirochaetales	Spirochaetaceae	Spirochaeta	Unidentified	Less
7ee06da0c96d792040dab67188711029	5.85597e-05	2.25	2.33333	Bulk soil_Root surface & Rhizosphere	1568	0.01	Bacteria	Proteobacteria	Deltaproteobacteria	Syntrophobacterales	Syntrophobacteraceae	Desulfovirga	adipica	Less
d270b2fe6fed2275c791a04aadd27240	5.83157e-05	3.25	0.416667	Bulk soil_Root surface & Rhizosphere	1569	0.001	Bacteria	Unidentified	Unidentified	Unidentified	Unidentified	Unidentified	Unidentified	Less
1899733c1b0abc38ad5c9d5dee3a1483	5.80717e-05	1	3.16667	Bulk soil_Root surface & Rhizosphere	1570	0.001	Bacteria	OD1	Unidentified	Unidentified	Unidentified	Unidentified	Unidentified	Less
1ef2d460761dd7a23e978a52c668568d	5.78277e-05	3.08333	0.416667	Bulk soil_Root surface & Rhizosphere	1571	0.008	Bacteria	Actinobacteria	Actinobacteria	Actinomycetales	Actinospicaceae	Actinospica	Unidentified	Less
de67614b27fb768427f508fb65cf32eb	5.73397e-05	2.91667	0.666667	Bulk soil_Root surface & Rhizosphere	1573	0.016	Bacteria	Unidentified	Unidentified	Unidentified	Unidentified	Unidentified	Unidentified	Less
f3f6bc6fea850e1dede8796e234c3da7	5.70957e-05	0	3.25	Bulk soil_Root surface & Rhizosphere	1574	0.001	Bacteria	TM7	TM7-3	Blgi18	Unidentified	Unidentified	Unidentified	More
a6c8d3f92c725359f5db25e23ce051ec	5.70957e-05	0	3.25	Bulk soil_Root surface & Rhizosphere	1576	0.001	Bacteria	Proteobacteria	Deltaproteobacteria	Syntrophobacterales	Syntrophobacteraceae	Desulfovirga	adipica	More
a76704a944acc02c6847753cca8e6163	5.70957e-05	2.75	0.833333	Bulk soil_Root surface & Rhizosphere	1577	0.018	Bacteria	Actinobacteria	Actinobacteria	Actinomycetales	Thermomonosporaceae	Actinomadura	Unidentified	Less
e6a2c883557d6c6e943279b1a1f71f54	5.70957e-05	1.16667	2.5	Bulk soil_Root surface & Rhizosphere	1578	0.024	Bacteria	Proteobacteria	Betaproteobacteria	Burkholderiales	Comamonadaceae	Unidentified	Unidentified	Less
a58bf1a91448863c78b14c50ee03b14b	5.70957e-05	0	3.25	Bulk soil_Root surface & Rhizosphere	1580	0.001	Bacteria	Proteobacteria	Alphaproteobacteria	Rhodospirillales	Unidentified	Unidentified	Unidentified	More
fa14e6ee7a90eb219bc3b63ddab26a26	5.70957e-05	0	3.25	Bulk soil_Root surface & Rhizosphere	1581	0.001	Bacteria	Chlorobi	Ignavibacteria	Ignavibacteriales	Unidentified	Unidentified	Unidentified	More
a8873049b2f571d9fb40e1ed0d9a8282	5.66077e-05	2.75	0.833333	Bulk soil_Root surface & Rhizosphere	1584	0.019	Bacteria	Planctomycetes	Planctomycetia	Gemmatales	Gemmataceae	Unidentified	Unidentified	Less
ff159ef00346a89c6cf058f8eb5aec80	5.66077e-05	2.08333	2.5	Bulk soil_Root surface & Rhizosphere	1585	0.022	Bacteria	Proteobacteria	Deltaproteobacteria	Unidentified	Unidentified	Unidentified	Unidentified	Less
30ceb2044dff18f10a839e1fc42a13fb	5.63637e-05	3	0.583333	Bulk soil_Root surface & Rhizosphere	1588	0.029	Bacteria	Unidentified	Unidentified	Unidentified	Unidentified	Unidentified	Unidentified	Less
9fd8cbafc7b67067aa7d0e3b1b284220	5.56317e-05	3.08333	0.416667	Bulk soil_Root surface & Rhizosphere	1594	0.001	Bacteria	Cyanobacteria	4C	YS2	Unidentified	Unidentified	Unidentified	Less
c095f0548fe6fb0af5305d7b3e315edd	5.56317e-05	3.16667	0	Bulk soil_Root surface & Rhizosphere	1595	0.002	Bacteria	Unidentified	Unidentified	Unidentified	Unidentified	Unidentified	Unidentified	Less
6e502a1b3255d19796c817a8d642b38f	5.56317e-05	3.16667	0	Bulk soil_Root surface & Rhizosphere	1596	0.011	Bacteria	Fibrobacteres	TG3	TG3-1	TSCOR	Unidentified	Unidentified	Less
289c04209dff8fb09928bf7f6dbf5392	5.56317e-05	0	3.16667	Bulk soil_Root surface & Rhizosphere	1597	0.001	Bacteria	Proteobacteria	Betaproteobacteria	Burkholderiales	Oxalobacteraceae	Massilia	Unidentified	More
118214898f4d2668a53d156c5a3022be	5.56317e-05	0	3.16667	Bulk soil_Root surface & Rhizosphere	1598	0.001	Bacteria	Proteobacteria	Alphaproteobacteria	Rhodospirillales	Rhodospirillaceae	Dongia	mobilis	More
7eee7a6a079193813e6e8c41b44b5502	5.56317e-05	0	3.16667	Bulk soil_Root surface & Rhizosphere	1599	0.001	Bacteria	Proteobacteria	Deltaproteobacteria	Desulfuromonadales	Pelobacteraceae	Desulfuromonas	Unidentified	More
5452664fa8e08ed92f0e368b4ad1ca41	5.51437e-05	1.08333	2.41667	Bulk soil_Root surface & Rhizosphere	1601	0.027	Bacteria	Chloroflexi	Anaerolineae	Anaerolineales	Anaerolinaceae	Anaerolinea	Unidentified	Less
63c99017cdbead16b71b02777b792427	5.51437e-05	3	0.833333	Bulk soil_Root surface & Rhizosphere	1602	0.006	Bacteria	Proteobacteria	Gammaproteobacteria	Unidentified	Unidentified	Unidentified	Unidentified	Less
99a202eedcbe3d0f8b38f7b3f65699e8	5.48997e-05	0.583333	2.83333	Bulk soil_Root surface & Rhizosphere	1603	0.006	Bacteria	Firmicutes	Clostridia	Clostridiales	Unidentified	Unidentified	Unidentified	Less
1ff3fcfb28ace02de69b2e7027677ee1	5.46557e-05	2.83333	0.666667	Bulk soil_Root surface & Rhizosphere	1605	0.01	Bacteria	Proteobacteria	Deltaproteobacteria	Myxococcales	Unidentified	Unidentified	Unidentified	Less
dbd3614cc3b071905a8a321db9f022e7	5.44117e-05	0.833333	2.66667	Bulk soil_Root surface & Rhizosphere	1606	0.011	Bacteria	Chloroflexi	Anaerolineae	Anaerolineales	Anaerolinaceae	Anaerolinea	Unidentified	Less
6b6a7238b8c41cf28ea89ea6ee2701b1	5.41677e-05	0	3.08333	Bulk soil_Root surface & Rhizosphere	1609	0.001	Bacteria	Unidentified	Unidentified	Unidentified	Unidentified	Unidentified	Unidentified	More
114c71853a2efcc20f5c7337d906dbef	5.41677e-05	3.08333	0	Bulk soil_Root surface & Rhizosphere	1610	0.001	Bacteria	Chloroflexi	Anaerolineae	Anaerolineales	Anaerolinaceae	Anaerolinea	Unidentified	Less
7035e56398f25fad83dff58c75c90d94	5.41677e-05	0	3.08333	Bulk soil_Root surface & Rhizosphere	1612	0.001	Bacteria	Firmicutes	Bacilli	Bacillales	Bacillaceae	Unidentified	Unidentified	More
ac72bf6964dda10fb21d0953c8dddab0	5.41677e-05	0	3.08333	Bulk soil_Root surface & Rhizosphere	1615	0.001	Bacteria	Proteobacteria	Deltaproteobacteria	Syntrophobacterales	Syntrophobacteraceae	Desulfovirga	adipica	More
f8f1d9c19810921b5968543fd2c07b65	5.41677e-05	3.08333	0	Bulk soil_Root surface & Rhizosphere	1617	0.028	Bacteria	Firmicutes	Clostridia	Clostridiales	Unidentified	Unidentified	Unidentified	Less
b2a28fcf618c33e34e105df3651779cb	5.41677e-05	3.08333	0	Bulk soil_Root surface & Rhizosphere	1618	0.001	Bacteria	Firmicutes	Clostridia	Clostridiales	Ruminococcaceae	Clostridium	Unidentified	Less
23dc389c6e11b3a7639f390167693b8c	5.41677e-05	3.08333	0	Bulk soil_Root surface & Rhizosphere	1619	0.001	Bacteria	Proteobacteria	Deltaproteobacteria	Syntrophobacterales	Syntrophobacteraceae	Desulfovirga	adipica	Less
9bed5d874c2290f8ed582e2c3acd290a	5.39237e-05	1.91667	1.58333	Bulk soil_Root surface & Rhizosphere	1620	0.04	Bacteria	Unidentified	Unidentified	Unidentified	Unidentified	Unidentified	Unidentified	Less
8541c5c3a344c8bac179327ad4ddaec1	5.36797e-05	2.5	0.833333	Bulk soil_Root surface & Rhizosphere	1624	0.031	Bacteria	Unidentified	Unidentified	Unidentified	Unidentified	Unidentified	Unidentified	Less
dfdf851c942241f8bcbb386734fd6ab5	5.29477e-05	2.91667	0.583333	Bulk soil_Root surface & Rhizosphere	1628	0.001	Bacteria	Unidentified	Unidentified	Unidentified	Unidentified	Unidentified	Unidentified	Less
98ee43f168c1a6c34b19f9dd643a93eb	5.27037e-05	3	0	Bulk soil_Root surface & Rhizosphere	1629	0.001	Bacteria	Chloroflexi	Ktedonobacteria	JG3	Unidentified	Unidentified	Unidentified	Less
99f5443a12a720cd29f8a1dc13706a03	5.27037e-05	0	3	Bulk soil_Root surface & Rhizosphere	1630	0.001	Bacteria	Actinobacteria	Thermoleophilia	Gaiellales	Gaiellaceae	Gaiella	occulta	More
81a03808e4ed9a84703f0b7b267a8332	5.27037e-05	0	3	Bulk soil_Root surface & Rhizosphere	1632	0.001	Bacteria	Firmicutes	Clostridia	Clostridiales	Veillonellaceae	Succinispira	mobilis	More
9690148c5e041d44b8be864f5645ed8a	5.27037e-05	3	0	Bulk soil_Root surface & Rhizosphere	1633	0.001	Bacteria	Chloroflexi	Ktedonobacteria	Ktedonobacterales	Ktedonobacteraceae	Unidentified	Unidentified	Less
6e555d4befaafe935920815383a39630	5.27037e-05	0	3	Bulk soil_Root surface & Rhizosphere	1634	0.001	Bacteria	Chloroflexi	Anaerolineae	Unidentified	Unidentified	Unidentified	Unidentified	More
d2acd89523ad457cf2e14aa4d56ad85e	5.27037e-05	2.41667	1.08333	Bulk soil_Root surface & Rhizosphere	1638	0.005	Bacteria	Bacteroidetes	Bacteroidia	Bacteroidales	Unidentified	Unidentified	Unidentified	Less
b8954a566b7357fb4b394dbea7507f64	5.27037e-05	2.83333	0.333333	Bulk soil_Root surface & Rhizosphere	1639	0.029	Bacteria	Proteobacteria	Deltaproteobacteria	Syntrophobacterales	Syntrophobacteraceae	Desulfovirga	adipica	Less
255e8d2250ff4cee591eb92a1ea8c1e0	5.27037e-05	3	0	Bulk soil_Root surface & Rhizosphere	1640	0.001	Bacteria	Proteobacteria	Deltaproteobacteria	Myxococcales	Polyangiaceae	Phaselicystis	flava	Less
9c2934237ca0d93d3aac390af8f0d740	5.27037e-05	0	3	Bulk soil_Root surface & Rhizosphere	1641	0.001	Bacteria	Proteobacteria	Deltaproteobacteria	Desulfuromonadales	Pelobacteraceae	Desulfuromonas	michiganensis	More
7f31530886b289e3177ed87e3c0a9bd9	5.19717e-05	2.66667	0.666667	Bulk soil_Root surface & Rhizosphere	1644	0.006	Bacteria	Nitrospirae	Nitrospira	Nitrospirales	Thermodesulfovibrionaceae	LCP-6	Unidentified	Less
2b121c71e284afe362b32f18657d6889	5.14837e-05	2.25	1.25	Bulk soil_Root surface & Rhizosphere	1645	0.028	Bacteria	Unidentified	Unidentified	Unidentified	Unidentified	Unidentified	Unidentified	Less
aa3796c0317ee1c49d01e685e6b88677	5.14837e-05	2.16667	1.08333	Bulk soil_Root surface & Rhizosphere	1648	0.031	Bacteria	Unidentified	Unidentified	Unidentified	Unidentified	Unidentified	Unidentified	Less
706f6ac57d68fced4903fdbdf79e6bc0	5.14837e-05	2	1.75	Bulk soil_Root surface & Rhizosphere	1649	0.024	Bacteria	Proteobacteria	Deltaproteobacteria	Myxococcales	Polyangiaceae	Polyangium	Unidentified	Less
32f9138e6739232573677a80e7f4d873	5.12397e-05	0	2.91667	Bulk soil_Root surface & Rhizosphere	1650	0.001	Bacteria	OD1	SM2F11	Unidentified	Unidentified	Unidentified	Unidentified	More
e0eee44c1d5c049044457009fa721705	5.12397e-05	2.91667	0	Bulk soil_Root surface & Rhizosphere	1653	0.001	Bacteria	Chloroflexi	Anaerolineae	Anaerolineales	Anaerolinaceae	Unidentified	Unidentified	Less
5e3a0b434f84d39b4a2c8849310a13dd	5.12397e-05	2.91667	0	Bulk soil_Root surface & Rhizosphere	1654	0.001	Bacteria	Chloroflexi	Anaerolineae	Unidentified	Unidentified	Unidentified	Unidentified	Less
1b2ff67378df7d2a4aa81e5cb53f6445	5.12397e-05	0	2.91667	Bulk soil_Root surface & Rhizosphere	1655	0.001	Bacteria	Actinobacteria	Unidentified	Unidentified	Unidentified	Unidentified	Unidentified	More
94359341d36c5e7dfa86b7454d37cacc	5.12397e-05	0	2.91667	Bulk soil_Root surface & Rhizosphere	1656	0.001	Bacteria	Bacteroidetes	Bacteroidia	Bacteroidales	Unidentified	Unidentified	Unidentified	More
9baf2ee21b63517eb95f649051882b2d	5.12397e-05	0	2.91667	Bulk soil_Root surface & Rhizosphere	1659	0.001	Bacteria	Proteobacteria	Deltaproteobacteria	Syntrophobacterales	Syntrophobacteraceae	Desulfovirga	adipica	More
16dda98709d3e9a1dc636bc3389ad8b5	5.09957e-05	2.66667	1	Bulk soil_Root surface & Rhizosphere	1662	0.004	Bacteria	WS2	SHA-1	Unidentified	Unidentified	Unidentified	Unidentified	Less
63ca3bcc4a0f4825dc845e34082464f7	5.07517e-05	2.5	1.08333	Bulk soil_Root surface & Rhizosphere	1663	0.01	Bacteria	Spirochaetes	Spirochaetes	Spirochaetales	Spirochaetaceae	HAW-RM37	Unidentified	Less
5f21875018d31246129ea5c190bec6fa	5.07517e-05	1.08333	2.16667	Bulk soil_Root surface & Rhizosphere	1665	0.02	Bacteria	Firmicutes	Clostridia	Clostridiales	Lachnospiraceae	Clostridium	Unidentified	Less
ff96b788279a9a9958d56fa53da75cfa	5.05077e-05	2.25	1.58333	Bulk soil_Root surface & Rhizosphere	1666	0.023	Bacteria	Unidentified	Unidentified	Unidentified	Unidentified	Unidentified	Unidentified	Less
29016acb380599aba1d19713216e3294	5.02637e-05	2.41667	0.75	Bulk soil_Root surface & Rhizosphere	1667	0.015	Bacteria	Chloroflexi	Ktedonobacteria	JG3	Unidentified	Unidentified	Unidentified	Less
7d67355a67e5a1e6ac696cc145c19ae5	5.00197e-05	2.25	1.41667	Bulk soil_Root surface & Rhizosphere	1670	0.04	Bacteria	Chloroflexi	Thermobacula	Thermobaculales	Thermobaculaceae	Thermobaculum	terrenum	Less
2172ce5a10a3ed01ed0b4783fb8be535	5.00197e-05	2.41667	0.833333	Bulk soil_Root surface & Rhizosphere	1671	0.01	Bacteria	Chloroflexi	Ellin6529	Unidentified	Unidentified	Unidentified	Unidentified	Less
6be3a5b0f6998d9e0b974936716e8d3d	4.97757e-05	0	2.83333	Bulk soil_Root surface & Rhizosphere	1673	0.001	Bacteria	Unidentified	Unidentified	Unidentified	Unidentified	Unidentified	Unidentified	More
528724e1fb600352749f193d39668838	4.97757e-05	2.83333	0	Bulk soil_Root surface & Rhizosphere	1674	0.001	Bacteria	Chloroflexi	Ktedonobacteria	JG3	Unidentified	Unidentified	Unidentified	Less
1dff6435dced82558bc09494f35436ff	4.97757e-05	0	2.83333	Bulk soil_Root surface & Rhizosphere	1676	0.001	Bacteria	Actinobacteria	Actinobacteria	Actinomycetales	Propionibacteriaceae	Microlunatus	panaciterrae	More
c617a355549aca2e01219aa33119aff3	4.97757e-05	0	2.83333	Bulk soil_Root surface & Rhizosphere	1677	0.001	Bacteria	Firmicutes	Clostridia	Clostridiales	Veillonellaceae	Succinispira	mobilis	More
5291006ef2427233f10df0b5ca786a79	4.97757e-05	0	2.83333	Bulk soil_Root surface & Rhizosphere	1678	0.005	Bacteria	Firmicutes	Clostridia	Clostridiales	Ruminococcaceae	Subdoligranulum	variabile	More
d554196baaf979ca21ce1eb386940398	4.97757e-05	2.83333	0	Bulk soil_Root surface & Rhizosphere	1683	0.001	Bacteria	Chloroflexi	Thermomicrobia	Sphaerobacterales	Unidentified	Unidentified	Unidentified	Less
f3ac115237df9a2a49ab792755e1d03b	4.97757e-05	0	2.83333	Bulk soil_Root surface & Rhizosphere	1684	0.001	Bacteria	Proteobacteria	Deltaproteobacteria	Desulfuromonadales	Pelobacteraceae	Unidentified	Unidentified	More
e96f8a7e9f4eb4c76683ba1d939c8a42	4.87997e-05	1.25	1.83333	Bulk soil_Root surface & Rhizosphere	1687	0.04	Bacteria	Unidentified	Unidentified	Unidentified	Unidentified	Unidentified	Unidentified	Less
ffa36997ab2384ce26292673b4b9f360	4.85557e-05	2.66667	1	Bulk soil_Root surface & Rhizosphere	1688	0.001	Bacteria	Unidentified	Unidentified	Unidentified	Unidentified	Unidentified	Unidentified	Less
bdbc8b1aa5fe8072d37a43c9cb1a53f4	4.85557e-05	2.33333	0.75	Bulk soil_Root surface & Rhizosphere	1689	0.026	Bacteria	Chloroflexi	Anaerolineae	Unidentified	Unidentified	Unidentified	Unidentified	Less
dc56734b1a627bacd5e220d78c23d6dc	4.83117e-05	0	2.75	Bulk soil_Root surface & Rhizosphere	1690	0.001	Bacteria	Chloroflexi	Anaerolineae	Caldilineales	Caldilineaceae	Litorilinea	aerophila	More
87e7e930ea445535c0bbf8ed32901b21	4.83117e-05	0	2.75	Bulk soil_Root surface & Rhizosphere	1692	0.001	Bacteria	Actinobacteria	Actinobacteria	Actinomycetales	Nocardioidaceae	Marmoricola	aurantiacus	More
e336ed8ea77ef42c02c24e83f6713d23	4.83117e-05	2.75	0	Bulk soil_Root surface & Rhizosphere	1693	0.001	Bacteria	Actinobacteria	Actinobacteria	Actinomycetales	Streptomycetaceae	Streptomyces	Unidentified	Less
4e0267c3277f268b0c3edc1b250f6e59	4.83117e-05	0	2.75	Bulk soil_Root surface & Rhizosphere	1694	0.001	Bacteria	Unidentified	Unidentified	Unidentified	Unidentified	Unidentified	Unidentified	More
f01fc89c0ffbf3f69b473e01ea93e091	4.83117e-05	2.75	0	Bulk soil_Root surface & Rhizosphere	1695	0.001	Bacteria	Unidentified	Unidentified	Unidentified	Unidentified	Unidentified	Unidentified	Less
c31d354bc8e2b05eda71c670fd7fed52	4.83117e-05	2.66667	0.916667	Bulk soil_Root surface & Rhizosphere	1696	0.001	Bacteria	Proteobacteria	Gammaproteobacteria	Unidentified	Unidentified	Unidentified	Unidentified	Less
e1807971a0da1e9085bdb169c4ced774	4.83117e-05	0	2.75	Bulk soil_Root surface & Rhizosphere	1697	0.001	Bacteria	Verrucomicrobia	Pedosphaerae	Pedosphaerales	auto67_4W	Unidentified	Unidentified	More
7501be4c9c5a043f8d02add6e76eb752	4.83117e-05	0	2.75	Bulk soil_Root surface & Rhizosphere	1699	0.001	Bacteria	Proteobacteria	Deltaproteobacteria	Desulfuromonadales	Pelobacteraceae	Desulfuromonas	Unidentified	More
f9f3db9f2687c5db919636dabe0e5200	4.83117e-05	0	2.75	Bulk soil_Root surface & Rhizosphere	1700	0.001	Bacteria	Unidentified	Unidentified	Unidentified	Unidentified	Unidentified	Unidentified	More
1c0238467197b99341128cf97b163ad2	4.83117e-05	2.75	0	Bulk soil_Root surface & Rhizosphere	1701	0.001	Bacteria	Chloroflexi	Anaerolineae	A31	Unidentified	Unidentified	Unidentified	Less
169de833f316f9fcc9a9c9b7e7f0b730	4.83117e-05	0	2.75	Bulk soil_Root surface & Rhizosphere	1704	0.001	Bacteria	Unidentified	Unidentified	Unidentified	Unidentified	Unidentified	Unidentified	More
49e81015d4d54c38b42f039f25ab4239	4.83117e-05	0	2.75	Bulk soil_Root surface & Rhizosphere	1705	0.001	Bacteria	Nitrospirae	Nitrospira	Nitrospirales	Thermodesulfovibrionaceae	GOUTA19	Unidentified	More
39fecaff69c6c0e11f2bf4918a1b5136	4.83117e-05	1.75	1.58333	Bulk soil_Root surface & Rhizosphere	1706	0.023	Bacteria	Proteobacteria	Deltaproteobacteria	Desulfobacterales	Desulfobulbaceae	Desulfobulbus	rhabdoformis	Less
f903c3d3a2157597314de00bcfad196c	4.83117e-05	0	2.75	Bulk soil_Root surface & Rhizosphere	1707	0.035	Bacteria	Proteobacteria	Deltaproteobacteria	GW-28	Unidentified	Unidentified	Unidentified	More
c287d86795b5ad1f6d4e845571f9251b	4.83117e-05	0	2.75	Bulk soil_Root surface & Rhizosphere	1708	0.001	Bacteria	Proteobacteria	Deltaproteobacteria	Desulfuromonadales	Pelobacteraceae	Unidentified	Unidentified	More
1ea79907b040c6217e260d2f4a0ec097	4.78237e-05	1.66667	1.33333	Bulk soil_Root surface & Rhizosphere	1711	0.026	Bacteria	Chlorobi	BSV26	PK329	Unidentified	Unidentified	Unidentified	Less
3870d2a65b5a5d567299bafae243d6da	4.68477e-05	0	2.66667	Bulk soil_Root surface & Rhizosphere	1718	0.001	Bacteria	OD1	Unidentified	Unidentified	Unidentified	Unidentified	Unidentified	More
ffd29415f52420a89d5df9077bdcf1a5	4.68477e-05	0	2.66667	Bulk soil_Root surface & Rhizosphere	1719	0.001	Bacteria	TM7	TM7-3	Blgi18	Unidentified	Unidentified	Unidentified	More
6faf8f38ce4c1cff131d9e79b452ab37	4.68477e-05	0	2.66667	Bulk soil_Root surface & Rhizosphere	1720	0.001	Bacteria	Chloroflexi	Anaerolineae	Anaerolineales	Anaerolinaceae	Leptolinea	tardivitalis	More
3e399fd7aeed1f1f84a9efd6438ca413	4.68477e-05	0	2.66667	Bulk soil_Root surface & Rhizosphere	1721	0.001	Bacteria	Chloroflexi	Anaerolineae	Caldilineales	Caldilineaceae	Litorilinea	aerophila	More
3653282db5515c03adf2bbf8b6757e0d	4.68477e-05	2.08333	1.16667	Bulk soil_Root surface & Rhizosphere	1722	0.003	Bacteria	Armatimonadetes	SHA-37	Unidentified	Unidentified	Unidentified	Unidentified	Less
cae846b13b5ea1b044e80cab79eb4d25	4.68477e-05	0	2.66667	Bulk soil_Root surface & Rhizosphere	1724	0.001	Bacteria	Actinobacteria	Actinobacteria	Actinomycetales	Frankiaceae	Actinomycetales	Ellin	More
b97e27c8b686c0145641fb3906d7b0e9	4.68477e-05	2.66667	0	Bulk soil_Root surface & Rhizosphere	1725	0.001	Bacteria	Planctomycetes	Planctomycetia	Gemmatales	Isosphaeraceae	Nostocoida	Unidentified	Less
5f8de63d51e644b6d79505f471407563	4.68477e-05	2.66667	0	Bulk soil_Root surface & Rhizosphere	1726	0.001	Bacteria	Firmicutes	Bacilli	Bacillales	Unidentified	Unidentified	Unidentified	Less
7be20ab5575e77de265dba897f45b263	4.68477e-05	0	2.66667	Bulk soil_Root surface & Rhizosphere	1728	0.001	Bacteria	Firmicutes	Clostridia	Clostridiales	Ruminococcaceae	Unidentified	Unidentified	More
9aa695e618a5b1d6fafbb1ee5ad78784	4.68477e-05	0	2.66667	Bulk soil_Root surface & Rhizosphere	1729	0.001	Bacteria	Firmicutes	Clostridia	Clostridiales	Ruminococcaceae	Bacteroides	cellulosolvens	More
74340dfae0f7e7f2e0ed9659e7c1b8af	4.68477e-05	2.66667	0	Bulk soil_Root surface & Rhizosphere	1730	0.001	Bacteria	Bacteroidetes	Bacteroidia	Bacteroidales	Unidentified	Unidentified	Unidentified	Less
ef1eedaa3bf6beb183c313e69e253302	4.63597e-05	2.08333	0.833333	Bulk soil_Root surface & Rhizosphere	1731	0.018	Bacteria	Planctomycetes	Planctomycetia	Gemmatales	Gemmataceae	Unidentified	Unidentified	Less
ef9957698f2491fd4892be3451ca2c62	4.63597e-05	0.5	2.5	Bulk soil_Root surface & Rhizosphere	1733	0.002	Bacteria	Bacteroidetes	Bacteroidia	Bacteroidales	Unidentified	Unidentified	Unidentified	Less
e16bbf0f0457770eba97071b06d4b26a	4.53837e-05	0	2.58333	Bulk soil_Root surface & Rhizosphere	1737	0.001	Bacteria	OD1	SM2F11	Unidentified	Unidentified	Unidentified	Unidentified	More
0c1e8f0da543a170c8bf7ac2620ff272	4.53837e-05	0	2.58333	Bulk soil_Root surface & Rhizosphere	1738	0.001	Bacteria	Chloroflexi	Anaerolineae	Anaerolineales	Anaerolinaceae	Anaerolinea	Unidentified	More
14bdddeb2b43e59ca435febb0362629f	4.53837e-05	2.58333	0	Bulk soil_Root surface & Rhizosphere	1739	0.001	Bacteria	Actinobacteria	Thermoleophilia	Gaiellales	Gaiellaceae	Gaiella	occulta	Less
7dee1c86e515cffccdfa383c6a97db78	4.53837e-05	0	2.58333	Bulk soil_Root surface & Rhizosphere	1743	0.001	Bacteria	Cyanobacteria	ML635J-21	Unidentified	Unidentified	Unidentified	Unidentified	More
887a09354d908590ad7bb6d121043e8a	4.53837e-05	0	2.58333	Bulk soil_Root surface & Rhizosphere	1744	0.002	Bacteria	Firmicutes	Clostridia	Clostridiales	Veillonellaceae	Anaerosinus	glycerini	More
1e05c4552d736a05c9054878c1d6d14d	4.53837e-05	2.58333	0	Bulk soil_Root surface & Rhizosphere	1745	0.001	Bacteria	Firmicutes	Clostridia	Clostridiales	Clostridiaceae	Clostridium	Unidentified	Less
c776358d85b47a2ca58ba9d5e35c0ef9	4.53837e-05	2.58333	0	Bulk soil_Root surface & Rhizosphere	1746	0.001	Bacteria	Firmicutes	Clostridia	Clostridiales	Ruminococcaceae	Unidentified	Unidentified	Less
03113cbb06829d4f712477014d7ec35b	4.53837e-05	0	2.58333	Bulk soil_Root surface & Rhizosphere	1747	0.001	Bacteria	Proteobacteria	Betaproteobacteria	Burkholderiales	Oxalobacteraceae	Unidentified	Unidentified	More
39d8e241232077c4c50d70e0c4ff3c5f	4.53837e-05	0	2.58333	Bulk soil_Root surface & Rhizosphere	1749	0.001	Bacteria	Chlorobi	BSV26	VC38	Unidentified	Unidentified	Unidentified	More
b0a0e50d3aaf0d30a8e81ab07b621057	4.53837e-05	0	2.58333	Bulk soil_Root surface & Rhizosphere	1750	0.001	Bacteria	Verrucomicrobia	Opitutae	Opitutales	Opitutaceae	Unidentified	Unidentified	More
94c8846108ab6ac5a0d9e1ece30ca54a	4.53837e-05	2.58333	0	Bulk soil_Root surface & Rhizosphere	1751	0.012	Bacteria	Proteobacteria	Deltaproteobacteria	Unidentified	Unidentified	Unidentified	Unidentified	Less
323950d8f1f8af86594d4874e5920ae5	4.53837e-05	2.58333	0	Bulk soil_Root surface & Rhizosphere	1752	0.001	Bacteria	Proteobacteria	Deltaproteobacteria	Unidentified	Unidentified	Unidentified	Unidentified	Less
42031d68a1a0abfd18a2253cc86b025a	4.53837e-05	0	2.58333	Bulk soil_Root surface & Rhizosphere	1754	0.001	Bacteria	Proteobacteria	Deltaproteobacteria	Desulfuromonadales	Pelobacteraceae	Desulfuromonas	michiganensis	More
9866c86b82d6d68c8afb2858d77ec539	4.48957e-05	0.666667	2.25	Bulk soil_Root surface & Rhizosphere	1756	0.022	Bacteria	Unidentified	Unidentified	Unidentified	Unidentified	Unidentified	Unidentified	Less
7234b32c0545671bc23884d61fff25b0	4.48957e-05	0.166667	2.5	Bulk soil_Root surface & Rhizosphere	1757	0.039	Bacteria	WS5	Unidentified	Unidentified	Unidentified	Unidentified	Unidentified	Less
fc4d07f5a1414e3e3eb04061afed165d	4.46517e-05	0.916667	1.91667	Bulk soil_Root surface & Rhizosphere	1758	0.04	Bacteria	Firmicutes	Bacilli	Bacillales	Unidentified	Unidentified	Unidentified	Less
cabb6d566297940ebc65675175292055	4.44077e-05	1.91667	0.916667	Bulk soil_Root surface & Rhizosphere	1759	0.029	Bacteria	Acidobacteria	Solibacteres	Solibacterales	AKIW659	Unidentified	Unidentified	Less
b127e9f5212519f341e101cf8ead613e	4.39197e-05	0	2.5	Bulk soil_Root surface & Rhizosphere	1761	0.001	Bacteria	Chloroflexi	Anaerolineae	Anaerolineales	Anaerolinaceae	Anaerolinea	Unidentified	More
107848c1e6f06852a3a5f70b77b00723	4.39197e-05	2.33333	0.416667	Bulk soil_Root surface & Rhizosphere	1762	0.003	Bacteria	Unidentified	Unidentified	Unidentified	Unidentified	Unidentified	Unidentified	Less
fca3f112a27bc06c7235040bf42cb8e5	4.39197e-05	2.5	0	Bulk soil_Root surface & Rhizosphere	1763	0.001	Bacteria	Chloroflexi	Anaerolineae	A31	Unidentified	Unidentified	Unidentified	Less
75731890d1372f8f94c96ef5f3e791c3	4.39197e-05	0	2.5	Bulk soil_Root surface & Rhizosphere	1765	0.001	Bacteria	Actinobacteria	Actinobacteria	Actinomycetales	Frankiaceae	Actinomycetales	Ellin	More
03afd55e9d376453cc97fc78cc930d9f	4.39197e-05	0	2.5	Bulk soil_Root surface & Rhizosphere	1766	0.001	Bacteria	Actinobacteria	Actinobacteria	Actinomycetales	Micromonosporaceae	Unidentified	Unidentified	More
99a518a985d1466f47b6b4dc6f2e7cb1	4.39197e-05	2.5	0	Bulk soil_Root surface & Rhizosphere	1767	0.001	Bacteria	Actinobacteria	Actinobacteria	Actinomycetales	Unidentified	Unidentified	Unidentified	Less
abf35217901370741f1f2acd479b3224	4.39197e-05	0	2.5	Bulk soil_Root surface & Rhizosphere	1768	0.001	Bacteria	Acidobacteria	Acidobacteriia	Acidobacteriales	Koribacteraceae	CandidatusKoribacter	Koribacter	More
68d1ac7b49c037932cd79071178998a0	4.39197e-05	0	2.5	Bulk soil_Root surface & Rhizosphere	1769	0.001	Bacteria	Acidobacteria	Acidobacteriia	Acidobacteriales	Koribacteraceae	CandidatusKoribacter	Koribacter	More
23283e1b09703f3e418dc2cf160de15d	4.39197e-05	2.5	0	Bulk soil_Root surface & Rhizosphere	1770	0.004	Bacteria	Unidentified	Unidentified	Unidentified	Unidentified	Unidentified	Unidentified	Less
5612d1583869df5aa24aa951a070c1ce	4.39197e-05	0	2.5	Bulk soil_Root surface & Rhizosphere	1774	0.001	Bacteria	Firmicutes	Clostridia	Clostridiales	Clostridiaceae	Clostridium	Unidentified	More
8ada2c4dd5c4e7258a99d027bdb071d3	4.39197e-05	2.5	0	Bulk soil_Root surface & Rhizosphere	1775	0.001	Bacteria	Firmicutes	Clostridia	Clostridiales	Clostridiaceae	Clostridium	Unidentified	Less
07f4dc6ad7f8b9dbbd04ec64c9474dff	4.39197e-05	0	2.5	Bulk soil_Root surface & Rhizosphere	1776	0.001	Bacteria	Firmicutes	Clostridia	Clostridiales	Ruminococcaceae	Unidentified	Unidentified	More
e7eb38b4690cb2267eab05a53dfd2385	4.39197e-05	0	2.5	Bulk soil_Root surface & Rhizosphere	1777	0.001	Bacteria	Firmicutes	Clostridia	Clostridiales	Ruminococcaceae	Clostridium	Unidentified	More
715d62eee33583e65e47a4ab721248dd	4.39197e-05	0	2.5	Bulk soil_Root surface & Rhizosphere	1778	0.001	Bacteria	Firmicutes	Clostridia	Clostridiales	Lachnospiraceae	Unidentified	Unidentified	More
fa5bfd5b3001cde91cbac7f30f17ea01	4.39197e-05	2.5	0	Bulk soil_Root surface & Rhizosphere	1779	0.001	Bacteria	Proteobacteria	Unidentified	Unidentified	Unidentified	Unidentified	Unidentified	Less
8cda6e78dbd179bdcd6198d535563b17	4.39197e-05	2.5	0	Bulk soil_Root surface & Rhizosphere	1780	0.001	Bacteria	Proteobacteria	Betaproteobacteria	Rhodocyclales	Rhodocyclaceae	Unidentified	Unidentified	Less
6dd972f478b594cc5de97506aa115192	4.39197e-05	0	2.5	Bulk soil_Root surface & Rhizosphere	1781	0.001	Bacteria	Verrucomicrobia	Pedosphaerae	Pedosphaerales	auto67_4W	Unidentified	Unidentified	More
636e204cc6e612e953403df297bc985d	4.39197e-05	0	2.5	Bulk soil_Root surface & Rhizosphere	1783	0.001	Bacteria	Proteobacteria	Deltaproteobacteria	Desulfuromonadales	Pelobacteraceae	Unidentified	Unidentified	More
29fad45e9c5056d5bab8406ef235f70a	4.39197e-05	0	2.5	Bulk soil_Root surface & Rhizosphere	1784	0.001	Bacteria	Proteobacteria	Deltaproteobacteria	Desulfuromonadales	Pelobacteraceae	Desulfuromonas	Unidentified	More
0adbdc865234cd3693279c677591e297	4.39197e-05	0	2.5	Bulk soil_Root surface & Rhizosphere	1785	0.001	Bacteria	Proteobacteria	Gammaproteobacteria	Unidentified	Unidentified	Unidentified	Unidentified	More
0744b6bc99a9cd63c302dfdcfa029be9	4.36758e-05	0.416667	2.41667	Bulk soil_Root surface & Rhizosphere	1786	0.001	Bacteria	OD1	Unidentified	Unidentified	Unidentified	Unidentified	Unidentified	Less
7cb595736da31413d8db7591e3065090	4.36758e-05	2.16667	0.583333	Bulk soil_Root surface & Rhizosphere	1788	0.011	Bacteria	Chloroflexi	Anaerolineae	Caldilineales	Caldilineaceae	Litorilinea	aerophila	Less
3a7e7df6f2719c0bcc0ae5eed247aa4b	4.34318e-05	1.08333	2	Bulk soil_Root surface & Rhizosphere	1789	0.012	Bacteria	Chloroflexi	Anaerolineae	Unidentified	Unidentified	Unidentified	Unidentified	Less
2c53dede80af037f3adf4d0c0a1bce8f	4.31878e-05	0.416667	2.25	Bulk soil_Root surface & Rhizosphere	1791	0.005	Bacteria	Unidentified	Unidentified	Unidentified	Unidentified	Unidentified	Unidentified	Less
18ff723239502f6f22e1df9435a6a6d2	4.29438e-05	2.25	0.5	Bulk soil_Root surface & Rhizosphere	1794	0.006	Bacteria	Chloroflexi	Unidentified	Unidentified	Unidentified	Unidentified	Unidentified	Less
2997b75193bb6e82b30e6d42a83226ba	4.29438e-05	2	0.666667	Bulk soil_Root surface & Rhizosphere	1795	0.029	Bacteria	Actinobacteria	Actinobacteria	Actinomycetales	Unidentified	Unidentified	Unidentified	Less
6755b9b857a7aadbb787ddadb1fa84e1	4.24558e-05	2.41667	0	Bulk soil_Root surface & Rhizosphere	1799	0.001	Bacteria	Proteobacteria	Deltaproteobacteria	Unidentified	Unidentified	Unidentified	Unidentified	Less
1ed32a94e633edb2cc3440001e949de2	4.24558e-05	0	2.41667	Bulk soil_Root surface & Rhizosphere	1800	0.001	Bacteria	Proteobacteria	Deltaproteobacteria	Myxococcales	Polyangiaceae	Unidentified	Unidentified	More
356cb8fccd8c77f11edc8d1d01f3f824	4.24558e-05	0	2.41667	Bulk soil_Root surface & Rhizosphere	1801	0.016	Bacteria	Unidentified	Unidentified	Unidentified	Unidentified	Unidentified	Unidentified	More
667d7fc718953697f7765807432d991a	4.24558e-05	0	2.41667	Bulk soil_Root surface & Rhizosphere	1802	0.001	Bacteria	Chloroflexi	Anaerolineae	pLW-97	Unidentified	Unidentified	Unidentified	More
7145a580b9e8e4690e04de08458b78f7	4.24558e-05	2.41667	0	Bulk soil_Root surface & Rhizosphere	1803	0.001	Bacteria	Chloroflexi	Anaerolineae	SJA-15	Unidentified	Unidentified	Unidentified	Less
14b96383afc3bb1e70e84d6e0214ec82	4.24558e-05	0	2.41667	Bulk soil_Root surface & Rhizosphere	1805	0.01	Bacteria	Unidentified	Unidentified	Unidentified	Unidentified	Unidentified	Unidentified	More
df410e956c24f0e9b8459147f1d8a027	4.24558e-05	2.41667	0	Bulk soil_Root surface & Rhizosphere	1806	0.028	Bacteria	Firmicutes	Bacilli	Bacillales	Bacillaceae	Bacillus	coahuilensis	Less
673576a2aad8326bbd58b6d12a240dbb	4.24558e-05	1.16667	1.5	Bulk soil_Root surface & Rhizosphere	1808	0.045	Bacteria	Acidobacteria	Acidobacteria-6	Unidentified	Unidentified	Unidentified	Unidentified	Less
276a5646407e7cea62c48d47ee6b35f5	4.24558e-05	2.41667	0	Bulk soil_Root surface & Rhizosphere	1809	0.001	Bacteria	Fibrobacteres	TG3	TG3-1	TSCOR	Unidentified	Unidentified	Less
fe93bc94b3d233170c29cd136f3a094b	4.24558e-05	2.41667	0	Bulk soil_Root surface & Rhizosphere	1810	0.001	Bacteria	Proteobacteria	Betaproteobacteria	Rhodocyclales	Rhodocyclaceae	Unidentified	Unidentified	Less
230166ac82e369c7f8b5d8db5090bb44	4.24558e-05	0	2.41667	Bulk soil_Root surface & Rhizosphere	1811	0.001	Bacteria	Proteobacteria	Alphaproteobacteria	Rhodospirillales	Rhodospirillaceae	Unidentified	Unidentified	More
7b8ad55a1c076426b3f36b4264e61c2e	4.24558e-05	2.41667	0	Bulk soil_Root surface & Rhizosphere	1813	0.001	Bacteria	Nitrospirae	Nitrospira	Nitrospirales	Thermodesulfovibrionaceae	GOUTA19	Unidentified	Less
40acc34ca245f943446f7585b7aab3d7	4.24558e-05	0	2.41667	Bulk soil_Root surface & Rhizosphere	1814	0.001	Bacteria	Verrucomicrobia	Pedosphaerae	Pedosphaerales	Pedosphaeraceae	Unidentified	Unidentified	More
64591890bd66395613ed3d41c3712ede	4.24558e-05	2.41667	0	Bulk soil_Root surface & Rhizosphere	1815	0.001	Bacteria	Proteobacteria	Deltaproteobacteria	Myxococcales	Polyangiaceae	Unidentified	Unidentified	Less
8bcd9ad34949aa0a077020f3602cadc4	4.24558e-05	2.41667	0	Bulk soil_Root surface & Rhizosphere	1816	0.001	Bacteria	Proteobacteria	Deltaproteobacteria	Myxococcales	Polyangiaceae	Unidentified	Unidentified	Less
bde94ac8a136a0079eea91a54b3af710	4.22118e-05	0.666667	2.08333	Bulk soil_Root surface & Rhizosphere	1817	0.01	Bacteria	Armatimonadetes	Chthonomonadetes	SJA-22	Unidentified	Unidentified	Unidentified	Less
6e04370e6a7a42b3181b86d73e67afaf	4.19678e-05	0.833333	1.83333	Bulk soil_Root surface & Rhizosphere	1818	0.016	Bacteria	Chloroflexi	Anaerolineae	A31	Unidentified	Unidentified	Unidentified	Less
1588e5a43fc8140b43b967e30d66ab8e	4.17238e-05	1.83333	0.833333	Bulk soil_Root surface & Rhizosphere	1822	0.042	Bacteria	Firmicutes	Bacilli	Bacillales	Unidentified	Unidentified	Unidentified	Less
20f0bbe0490d929a2bcff0c700b4a97d	4.14798e-05	2	0.833333	Bulk soil_Root surface & Rhizosphere	1826	0.012	Bacteria	Armatimonadetes	Chthonomonadetes	Chthonomonadales	Unidentified	Unidentified	Unidentified	Less
91812e0109227b1c2595eefe75eefcf6	4.09918e-05	0	2.33333	Bulk soil_Root surface & Rhizosphere	1829	0.001	Bacteria	Unidentified	Unidentified	Unidentified	Unidentified	Unidentified	Unidentified	More
30e339d581c9ef135e7edd56cd5d2312	4.09918e-05	0	2.33333	Bulk soil_Root surface & Rhizosphere	1830	0.001	Bacteria	TM7	TM7-1	Unidentified	Unidentified	Unidentified	Unidentified	More
37dcd42061c3362d1498c57b432e3e34	4.09918e-05	2.33333	0	Bulk soil_Root surface & Rhizosphere	1833	0.001	Bacteria	Planctomycetes	Planctomycetia	Gemmatales	Isosphaeraceae	Nostocoida	Unidentified	Less
0e0467fb601a4eb18caad0b2d1f4a4bd	4.09918e-05	2.33333	0	Bulk soil_Root surface & Rhizosphere	1835	0.001	Bacteria	Firmicutes	Clostridia	Clostridiales	Unidentified	Unidentified	Unidentified	Less
70b72f3f84967a07dbdff525908cfe78	4.09918e-05	0	2.33333	Bulk soil_Root surface & Rhizosphere	1836	0.001	Bacteria	Firmicutes	Clostridia	Clostridiales	Ruminococcaceae	Bacteroides	cellulosolvens	More
71338c2bd1c8f12e470e66414c3eab3a	4.09918e-05	2.08333	0.5	Bulk soil_Root surface & Rhizosphere	1838	0.006	Bacteria	Unidentified	Unidentified	Unidentified	Unidentified	Unidentified	Unidentified	Less
c732b62629919053eac5f38ae054a044	4.09918e-05	0	2.33333	Bulk soil_Root surface & Rhizosphere	1839	0.001	Bacteria	Proteobacteria	Betaproteobacteria	Rhodocyclales	Rhodocyclaceae	Georgfuchsia	toluolica	More
e241b7b511dc7510eb7a2e29054d37cf	4.09918e-05	2.33333	0	Bulk soil_Root surface & Rhizosphere	1840	0.001	Bacteria	Proteobacteria	Alphaproteobacteria	Rhodospirillales	Rhodospirillaceae	Stella	Unidentified	Less
feda111a11c7095ea85b157229c14702	4.09918e-05	0	2.33333	Bulk soil_Root surface & Rhizosphere	1841	0.001	Bacteria	Proteobacteria	Alphaproteobacteria	Rhizobiales	Brucellaceae	Ochrobactrum	pseudogrignonense	More
f2c497aa634dc385cff1a950daeb49aa	4.09918e-05	2.33333	0	Bulk soil_Root surface & Rhizosphere	1843	0.001	Bacteria	Unidentified	Unidentified	Unidentified	Unidentified	Unidentified	Unidentified	Less
3824d5f18de58550db37278de0e2c9f3	4.09918e-05	2.33333	0	Bulk soil_Root surface & Rhizosphere	1845	0.001	Bacteria	Nitrospirae	Nitrospira	Nitrospirales	Thermodesulfovibrionaceae	Unidentified	Unidentified	Less
4b974fa940ccdd7e2e2acb4483b09de0	4.09918e-05	2.33333	0	Bulk soil_Root surface & Rhizosphere	1846	0.001	Bacteria	Proteobacteria	Deltaproteobacteria	Unidentified	Unidentified	Unidentified	Unidentified	Less
2bd15822be81facee8746479084b20ec	4.09918e-05	0	2.33333	Bulk soil_Root surface & Rhizosphere	1847	0.001	Bacteria	Proteobacteria	Deltaproteobacteria	Myxococcales	Unidentified	Unidentified	Unidentified	More
caf74ff81734e68f33563bf3fcd68dd2	4.09918e-05	2	0.5	Bulk soil_Root surface & Rhizosphere	1848	0.03	Bacteria	Proteobacteria	Deltaproteobacteria	Myxococcales	Polyangiaceae	Aetherobacter	fasciculatus	Less
378937cf651f11af057373fa65605416	4.00158e-05	2	0.416667	Bulk soil_Root surface & Rhizosphere	1853	0.03	Bacteria	Unidentified	Unidentified	Unidentified	Unidentified	Unidentified	Unidentified	Less
f4581ffbbd0751a7cb044523a4b682d3	3.95278e-05	2.25	0	Bulk soil_Root surface & Rhizosphere	1858	0.001	Bacteria	Unidentified	Unidentified	Unidentified	Unidentified	Unidentified	Unidentified	Less
318bb122529d042683d9452b99ba7ef2	3.95278e-05	0	2.25	Bulk soil_Root surface & Rhizosphere	1859	0.001	Bacteria	Chloroflexi	Anaerolineae	Anaerolineales	Anaerolinaceae	Unidentified	Unidentified	More
595765eb611865c0c3872eaed8cadc0d	3.95278e-05	0	2.25	Bulk soil_Root surface & Rhizosphere	1861	0.001	Bacteria	Armatimonadetes	SJA-176	RB	Unidentified	Unidentified	Unidentified	More
dc273cad517862735e3e95e593923cd3	3.95278e-05	2.25	0	Bulk soil_Root surface & Rhizosphere	1862	0.001	Bacteria	Unidentified	Unidentified	Unidentified	Unidentified	Unidentified	Unidentified	Less
cddb5ad2c3f2bd20a213d60640207436	3.95278e-05	0	2.25	Bulk soil_Root surface & Rhizosphere	1864	0.001	Bacteria	Unidentified	Unidentified	Unidentified	Unidentified	Unidentified	Unidentified	More
143744c156efa7b219e06078b2d04d23	3.95278e-05	0	2.25	Bulk soil_Root surface & Rhizosphere	1865	0.001	Bacteria	Actinobacteria	Unidentified	Unidentified	Unidentified	Unidentified	Unidentified	More
423f8aa85b8d0ddf54983d18cd37000c	3.95278e-05	2.25	0	Bulk soil_Root surface & Rhizosphere	1866	0.001	Bacteria	Actinobacteria	Unidentified	Unidentified	Unidentified	Unidentified	Unidentified	Less
1e5b93a763ecbd88f0047ee7a246305f	3.95278e-05	2.16667	0.25	Bulk soil_Root surface & Rhizosphere	1867	0.003	Bacteria	Actinobacteria	Unidentified	Unidentified	Unidentified	Unidentified	Unidentified	Less
eef78c7ea6ff77f5e080e8c361c66d87	3.95278e-05	2.25	0	Bulk soil_Root surface & Rhizosphere	1869	0.001	Bacteria	Actinobacteria	Actinobacteria	Actinomycetales	Streptomycetaceae	Streptomyces	Unidentified	Less
2e0bc54208642a6213751c680f3eebb7	3.95278e-05	0	2.25	Bulk soil_Root surface & Rhizosphere	1870	0.001	Bacteria	Actinobacteria	Actinobacteria	Actinomycetales	Thermomonosporaceae	Actinomadura	Unidentified	More
4745dee3b51c9f111d4510b3fdc13cbe	3.95278e-05	0	2.25	Bulk soil_Root surface & Rhizosphere	1872	0.001	Bacteria	Firmicutes	Clostridia	Clostridiales	Ruminococcaceae	Unidentified	Unidentified	More
f633c3779dd73ed1e87e749bd75b0973	3.95278e-05	0	2.25	Bulk soil_Root surface & Rhizosphere	1873	0.001	Bacteria	KSB3	GN	Unidentified	Unidentified	Unidentified	Unidentified	More
38c39324b1d04a8d1239965634c529e3	3.95278e-05	0	2.25	Bulk soil_Root surface & Rhizosphere	1874	0.001	Bacteria	Proteobacteria	Betaproteobacteria	Burkholderiales	Oxalobacteraceae	Unidentified	Unidentified	More
b82b765420f0d2c034cd409510d5f0ad	3.95278e-05	0	2.25	Bulk soil_Root surface & Rhizosphere	1877	0.001	Bacteria	Unidentified	Unidentified	Unidentified	Unidentified	Unidentified	Unidentified	More
e63fc4f08263d0cda8c613d9b30cc358	3.95278e-05	2	0.583333	Bulk soil_Root surface & Rhizosphere	1878	0.041	Bacteria	Unidentified	Unidentified	Unidentified	Unidentified	Unidentified	Unidentified	Less
415c9e1b7b3f671f4cdfc7dcf9369af7	3.95278e-05	0	2.25	Bulk soil_Root surface & Rhizosphere	1879	0.001	Bacteria	Verrucomicrobia	Pedosphaerae	Pedosphaerales	Pedosphaeraceae	Unidentified	Unidentified	More
0783c594750d3d5c0499a73fdfea6ad0	3.95278e-05	0	2.25	Bulk soil_Root surface & Rhizosphere	1880	0.001	Bacteria	Verrucomicrobia	Verrucomicrobiae	Verrucomicrobiales	Verrucomicrobiaceae	Akkermansia	muciniphila	More
b0ad293da6d44fcd82b191155da0a1bb	3.95278e-05	0	2.25	Bulk soil_Root surface & Rhizosphere	1881	0.001	Bacteria	Proteobacteria	Deltaproteobacteria	Unidentified	Unidentified	Unidentified	Unidentified	More
aea9a1854baca8d65ae399f9295a3e6a	3.87958e-05	0.75	1.75	Bulk soil_Root surface & Rhizosphere	1885	0.049	Bacteria	Armatimonadetes	SHA-37	Unidentified	Unidentified	Unidentified	Unidentified	Less
2c2a1c2c726a0b74dcd0624e6d58e835	3.85518e-05	0.25	2.16667	Bulk soil_Root surface & Rhizosphere	1887	0.001	Bacteria	Unidentified	Unidentified	Unidentified	Unidentified	Unidentified	Unidentified	Less
aa11cd459380c2c7329be88f2f081add	3.85518e-05	1.58333	0.916667	Bulk soil_Root surface & Rhizosphere	1888	0.02	Bacteria	Chloroflexi	Anaerolineae	Caldilineales	Caldilineaceae	Litorilinea	aerophila	Less
b84ef58904a98af4c3cd23c9144a21cf	3.80638e-05	1.83333	0.666667	Bulk soil_Root surface & Rhizosphere	1891	0.01	Bacteria	Chloroflexi	SHA-26	Unidentified	Unidentified	Unidentified	Unidentified	Less
364582298abf9d6bfc964c5138d9910d	3.80638e-05	0	2.16667	Bulk soil_Root surface & Rhizosphere	1892	0.001	Bacteria	Proteobacteria	Betaproteobacteria	Unidentified	Unidentified	Unidentified	Unidentified	More
d193899a95b156d407c9895f763e72d8	3.80638e-05	0	2.16667	Bulk soil_Root surface & Rhizosphere	1894	0.032	Bacteria	Proteobacteria	Gammaproteobacteria	Legionellales	Legionellaceae	Legionella	Unidentified	More
ed8648031aa7d85f1910ddc657b7d38e	3.80638e-05	1.66667	0.833333	Bulk soil_Root surface & Rhizosphere	1895	0.011	Bacteria	Chlorobi	OPB56	Unidentified	Unidentified	Unidentified	Unidentified	Less
01f0da868aa3b586eabc0721cf98e681	3.80638e-05	0	2.16667	Bulk soil_Root surface & Rhizosphere	1896	0.001	Bacteria	Proteobacteria	Deltaproteobacteria	Unidentified	Unidentified	Unidentified	Unidentified	More
ed58fa9fde5fa72923a22d9c4516b917	3.80638e-05	0	2.16667	Bulk soil_Root surface & Rhizosphere	1897	0.001	Bacteria	Proteobacteria	Deltaproteobacteria	Desulfovibrionales	Desulfovibrionaceae	Desulfovibrio	putealis	More
c36ddb096e7a173d7974a9782df95f01	3.80638e-05	0	2.16667	Bulk soil_Root surface & Rhizosphere	1898	0.001	Bacteria	Proteobacteria	Deltaproteobacteria	Unidentified	Unidentified	Unidentified	Unidentified	More
6192fcc2999e480916616b1509b864bb	3.80638e-05	2.16667	0	Bulk soil_Root surface & Rhizosphere	1899	0.001	Bacteria	Proteobacteria	Deltaproteobacteria	Myxococcales	Unidentified	Unidentified	Unidentified	Less
1eaf0643b14ef7368da1d642e30a1e43	3.80638e-05	0	2.16667	Bulk soil_Root surface & Rhizosphere	1900	0.001	Bacteria	Proteobacteria	Deltaproteobacteria	Desulfuromonadales	Pelobacteraceae	Desulfuromonas	Unidentified	More
701fde02351d4c671cc5d3893ac990ea	3.80638e-05	2.16667	0	Bulk soil_Root surface & Rhizosphere	1901	0.001	Bacteria	Unidentified	Unidentified	Unidentified	Unidentified	Unidentified	Unidentified	Less
666d4837114a3fbeed11850d6acf8153	3.80638e-05	0	2.16667	Bulk soil_Root surface & Rhizosphere	1903	0.001	Bacteria	Spirochaetes	Spirochaetes	Spirochaetales	Spirochaetaceae	HAW-RM37	Unidentified	More
b9a0839d634fd3ed7f78bca69496a1d2	3.80638e-05	2.16667	0	Bulk soil_Root surface & Rhizosphere	1904	0.011	Bacteria	Actinobacteria	Unidentified	Unidentified	Unidentified	Unidentified	Unidentified	Less
b7f644e0a09837990220cb5e02a1b85e	3.80638e-05	2.16667	0	Bulk soil_Root surface & Rhizosphere	1905	0.001	Bacteria	Actinobacteria	Thermoleophilia	Gaiellales	Gaiellaceae	Gaiella	occulta	Less
bdf1195c5741925ef5e3a6fc9eaf21f9	3.80638e-05	2.16667	0	Bulk soil_Root surface & Rhizosphere	1906	0.001	Bacteria	Actinobacteria	Actinobacteria	Actinomycetales	Streptomycetaceae	Streptomyces	Unidentified	Less
5d46d2483e11416468afaf242be6277c	3.80638e-05	2.16667	0	Bulk soil_Root surface & Rhizosphere	1907	0.001	Bacteria	Actinobacteria	Actinobacteria	Actinomycetales	Thermomonosporaceae	Actinomadura	Unidentified	Less
7c45cf8879e9f0d62a2f102136b0b7ce	3.80638e-05	2.16667	0	Bulk soil_Root surface & Rhizosphere	1908	0.001	Bacteria	Actinobacteria	Actinobacteria	Actinomycetales	Thermomonosporaceae	Actinoallomurus	Unidentified	Less
a966bfefedf60d4b904f79a4ecc25760	3.80638e-05	2.16667	0	Bulk soil_Root surface & Rhizosphere	1909	0.001	Bacteria	Planctomycetes	Planctomycetia	Gemmatales	Isosphaeraceae	Nostocoida	limicola	Less
3135c400ab2b612b1e5f170f0efaee77	3.80638e-05	0	2.16667	Bulk soil_Root surface & Rhizosphere	1910	0.001	Bacteria	Planctomycetes	Planctomycetia	Gemmatales	Isosphaeraceae	Nostocoida	limicola	More
5dd2d824002ea5283556a4b6b62e4e5d	3.80638e-05	0	2.16667	Bulk soil_Root surface & Rhizosphere	1911	0.001	Bacteria	Firmicutes	Clostridia	Clostridiales	Veillonellaceae	Unidentified	Unidentified	More
4ce5bf636982b45d6178564d9c3e3f70	3.80638e-05	0	2.16667	Bulk soil_Root surface & Rhizosphere	1913	0.001	Bacteria	Verrucomicrobia	Pedosphaerae	Pedosphaerales	Pedosphaeraceae	Unidentified	Unidentified	More
5e2b47a2c849ecb9bc03716d7286e946	3.80638e-05	2.16667	0	Bulk soil_Root surface & Rhizosphere	1914	0.001	Bacteria	Unidentified	Unidentified	Unidentified	Unidentified	Unidentified	Unidentified	Less
2b7e2f1357ec1545f57fae9123a90ff1	3.80638e-05	2.16667	0	Bulk soil_Root surface & Rhizosphere	1915	0.001	Bacteria	Proteobacteria	Deltaproteobacteria	Myxococcales	Cystobacteraceae	Unidentified	Unidentified	Less
2997a24c8f114f957268a590b84fe4e2	3.80638e-05	0	2.16667	Bulk soil_Root surface & Rhizosphere	1916	0.001	Bacteria	Proteobacteria	Deltaproteobacteria	Syntrophobacterales	Syntrophobacteraceae	Desulfovirga	adipica	More
3ba3506cf9f41bc350cbb258db365086	3.73318e-05	1.83333	0.5	Bulk soil_Root surface & Rhizosphere	1919	0.024	Bacteria	Proteobacteria	Deltaproteobacteria	Syntrophobacterales	Syntrophobacteraceae	Desulfovirga	adipica	Less
30f2f667f2370841fbcc8caa68f642e0	3.68438e-05	0.916667	1.33333	Bulk soil_Root surface & Rhizosphere	1921	0.015	Bacteria	Actinobacteria	Thermoleophilia	Solirubrobacterales	Conexibacteraceae	Unidentified	Unidentified	Less
4e90ec90e7e668ce6b825c250c436f90	3.65998e-05	0	2.08333	Bulk soil_Root surface & Rhizosphere	1924	0.013	Bacteria	WS6	Unidentified	Unidentified	Unidentified	Unidentified	Unidentified	More
babfe2ba234a51266fa369a0d784a5b2	3.65998e-05	2.08333	0	Bulk soil_Root surface & Rhizosphere	1925	0.001	Bacteria	Chloroflexi	Anaerolineae	A31	Unidentified	Unidentified	Unidentified	Less
3e27d3da9bf0c3bd4fb142ebdac7c7bd	3.65998e-05	2.08333	0	Bulk soil_Root surface & Rhizosphere	1927	0.001	Bacteria	Firmicutes	Clostridia	Clostridiales	Clostridiaceae	Unidentified	Unidentified	Less
20d84256fd09731897b7560aa1755b4e	3.65998e-05	2.08333	0	Bulk soil_Root surface & Rhizosphere	1929	0.001	Bacteria	Firmicutes	Clostridia	Clostridiales	Ruminococcaceae	Unidentified	Unidentified	Less
32de021ed4d8d2b1d3542a06e5d1508c	3.65998e-05	2.08333	0	Bulk soil_Root surface & Rhizosphere	1930	0.011	Bacteria	Firmicutes	Clostridia	Clostridiales	Ruminococcaceae	Bacteroides	cellulosolvens	Less
2736602352e4c6b6e7a1b697687e7df3	3.65998e-05	2.08333	0	Bulk soil_Root surface & Rhizosphere	1931	0.001	Bacteria	Unidentified	Unidentified	Unidentified	Unidentified	Unidentified	Unidentified	Less
e248d8f4c576a4fee613a0b2000f44fe	3.65998e-05	0	2.08333	Bulk soil_Root surface & Rhizosphere	1933	0.001	Bacteria	Bacteroidetes	Bacteroidia	Bacteroidales	Unidentified	Unidentified	Unidentified	More
04cf39845e59b1d8970d569edc363af2	3.65998e-05	0	2.08333	Bulk soil_Root surface & Rhizosphere	1934	0.001	Bacteria	Bacteroidetes	Bacteroidia	Bacteroidales	Unidentified	Unidentified	Unidentified	More
f86b17ebbce39ec2d3a4b2bfac786162	3.65998e-05	0	2.08333	Bulk soil_Root surface & Rhizosphere	1935	0.001	Bacteria	Verrucomicrobia	Pedosphaerae	Pedosphaerales	Pedosphaeraceae	Unidentified	Unidentified	More
4c0de50223b4d85170d68f05934b4777	3.65998e-05	2.08333	0	Bulk soil_Root surface & Rhizosphere	1936	0.001	Bacteria	Verrucomicrobia	Pedosphaerae	Pedosphaerales	Pedosphaeraceae	Unidentified	Unidentified	Less
3088f199cf0b40dc15f0475f37c514ab	3.65998e-05	2.08333	0	Bulk soil_Root surface & Rhizosphere	1937	0.001	Bacteria	Firmicutes	Bacilli	Bacillales	Thermoactinomycetaceae	Unidentified	Unidentified	Less
b21467ddd20de08bc580f21d9024807c	3.65998e-05	0	2.08333	Bulk soil_Root surface & Rhizosphere	1939	0.001	Bacteria	Proteobacteria	Deltaproteobacteria	Myxococcales	Cystobacteraceae	Cystobacter	Unidentified	More
07d91abe7ac24d5c7cc2f511c310483c	3.65998e-05	2.08333	0	Bulk soil_Root surface & Rhizosphere	1940	0.001	Bacteria	Proteobacteria	Deltaproteobacteria	Myxococcales	Cystobacteraceae	Cystobacter	Unidentified	Less
b4de4a6dbc5f5640fb884de0e8ca941e	3.61118e-05	1.66667	0.583333	Bulk soil_Root surface & Rhizosphere	1943	0.022	Bacteria	Proteobacteria	Deltaproteobacteria	Myxococcales	Polyangiaceae	Aetherobacter	fasciculatus	Less
732bdc495c35f2c545f4c868c287d5d9	3.58678e-05	0.583333	1.75	Bulk soil_Root surface & Rhizosphere	1944	0.005	Bacteria	Unidentified	Unidentified	Unidentified	Unidentified	Unidentified	Unidentified	Less
fb13ba9c9275b977ddbea19ca55f26dd	3.56238e-05	1.16667	1.25	Bulk soil_Root surface & Rhizosphere	1945	0.034	Bacteria	Chloroflexi	Anaerolineae	Anaerolineales	Anaerolinaceae	Anaerolinea	Unidentified	Less
01255e447b81bc7ed48f4cff45da2a16	3.56238e-05	0.416667	1.75	Bulk soil_Root surface & Rhizosphere	1946	0.016	Bacteria	Proteobacteria	Deltaproteobacteria	Desulfobacterales	Desulfobacteraceae	Desulfosalsimonas	propionicica	Less
43d9cd30d65e7b215f27aebe99c96d58	3.51358e-05	1.08333	1.58333	Bulk soil_Root surface & Rhizosphere	1948	0.009	Bacteria	Unidentified	Unidentified	Unidentified	Unidentified	Unidentified	Unidentified	Less
f9f5b4c590061b932d13b78b1566e81c	3.51358e-05	0	2	Bulk soil_Root surface & Rhizosphere	1950	0.001	Bacteria	Chloroflexi	Anaerolineae	Anaerolineales	Anaerolinaceae	Anaerolinea	Unidentified	More
7389b19e1d37205e29a3a9434a7b6966	3.51358e-05	2	0	Bulk soil_Root surface & Rhizosphere	1951	0.001	Bacteria	Unidentified	Unidentified	Unidentified	Unidentified	Unidentified	Unidentified	Less
852158448c356f492e96952c86e8ea15	3.51358e-05	0	2	Bulk soil_Root surface & Rhizosphere	1952	0.001	Bacteria	Unidentified	Unidentified	Unidentified	Unidentified	Unidentified	Unidentified	More
f82e9f159b784120549258526474f39c	3.51358e-05	0	2	Bulk soil_Root surface & Rhizosphere	1953	0.001	Bacteria	Chloroflexi	Anaerolineae	Caldilineales	Caldilineaceae	Litorilinea	aerophila	More
bbe1de2fdf143b6a3c9ea690c9ec08ea	3.51358e-05	2	0	Bulk soil_Root surface & Rhizosphere	1954	0.001	Bacteria	Unidentified	Unidentified	Unidentified	Unidentified	Unidentified	Unidentified	Less
8fb118efcaf3298353df2d7a5be46736	3.51358e-05	2	0	Bulk soil_Root surface & Rhizosphere	1955	0.001	Bacteria	Unidentified	Unidentified	Unidentified	Unidentified	Unidentified	Unidentified	Less
30c8e8cd0c95d8d72f77a8604d32d96f	3.51358e-05	0	2	Bulk soil_Root surface & Rhizosphere	1956	0.001	Bacteria	Chloroflexi	Ellin6529	Unidentified	Unidentified	Unidentified	Unidentified	More
b18047d1b1a73658d3f62e6a5d87d721	3.51358e-05	2	0	Bulk soil_Root surface & Rhizosphere	1957	0.001	Bacteria	Actinobacteria	Thermoleophilia	Solirubrobacterales	Unidentified	Unidentified	Unidentified	Less
b20a32de5114e7963c75e2992a5f25d3	3.51358e-05	2	0	Bulk soil_Root surface & Rhizosphere	1958	0.001	Bacteria	Actinobacteria	OPB41	Unidentified	Unidentified	Unidentified	Unidentified	Less
061f01739d2623976a9532fdc0eb7972	3.51358e-05	2	0	Bulk soil_Root surface & Rhizosphere	1959	0.001	Bacteria	Actinobacteria	Actinobacteria	Actinomycetales	Kineosporiaceae	Kineosporia	aurantiaca	Less
a435008ed0ee71bf14b6808e78854323	3.51358e-05	0	2	Bulk soil_Root surface & Rhizosphere	1961	0.001	Bacteria	Unidentified	Unidentified	Unidentified	Unidentified	Unidentified	Unidentified	More
4c4091eae5891619786feb635c6b5912	3.51358e-05	2	0	Bulk soil_Root surface & Rhizosphere	1962	0.001	Bacteria	Firmicutes	Clostridia	Clostridiales	Clostridiaceae	Clostridium	Unidentified	Less
83a5381789d9b36ee36d3a312617f938	3.51358e-05	0	2	Bulk soil_Root surface & Rhizosphere	1963	0.001	Bacteria	Firmicutes	Clostridia	Clostridiales	Ruminococcaceae	Unidentified	Unidentified	More
1ff561185480cc5c025230d05efea366	3.51358e-05	2	0	Bulk soil_Root surface & Rhizosphere	1964	0.001	Bacteria	Firmicutes	Clostridia	Clostridiales	Ruminococcaceae	Unidentified	Unidentified	Less
4909149a620e4edd629c73b080715a84	3.51358e-05	0	2	Bulk soil_Root surface & Rhizosphere	1965	0.001	Bacteria	Unidentified	Unidentified	Unidentified	Unidentified	Unidentified	Unidentified	More
fa3983f97c95864aec11a09d18da6a49	3.51358e-05	0	2	Bulk soil_Root surface & Rhizosphere	1967	0.001	Bacteria	Proteobacteria	Deltaproteobacteria	Unidentified	Unidentified	Unidentified	Unidentified	More
b6535652c0d08edfa24d896c613daaa7	3.51358e-05	2	0	Bulk soil_Root surface & Rhizosphere	1968	0.001	Bacteria	Nitrospirae	Nitrospira	Nitrospirales	Thermodesulfovibrionaceae	GOUTA19	Unidentified	Less
58781dfea7848b6e39a608b78c15afa3	3.51358e-05	0	2	Bulk soil_Root surface & Rhizosphere	1969	0.001	Bacteria	Verrucomicrobia	Pedosphaerae	Pedosphaerales	Pedosphaeraceae	Unidentified	Unidentified	More
3f37c64d8e8667b2baa8eeed7cb712b4	3.51358e-05	0	2	Bulk soil_Root surface & Rhizosphere	1970	0.001	Bacteria	Proteobacteria	Deltaproteobacteria	Desulfurellales	Unidentified	Unidentified	Unidentified	More
aa4c68e3a83c825f6aa8daf25214e8c9	3.51358e-05	2	0	Bulk soil_Root surface & Rhizosphere	1971	0.001	Bacteria	Proteobacteria	Deltaproteobacteria	Myxococcales	Cystobacteraceae	Unidentified	Unidentified	Less
fb659c18b4a51d5f4f882c9d697c9b69	3.51358e-05	2	0	Bulk soil_Root surface & Rhizosphere	1972	0.001	Bacteria	Proteobacteria	Deltaproteobacteria	Unidentified	Unidentified	Unidentified	Unidentified	Less
b72d4bb01349b7a2abacb8181f5a0aa6	3.51358e-05	0	2	Bulk soil_Root surface & Rhizosphere	1973	0.01	Bacteria	Proteobacteria	Deltaproteobacteria	Desulfuromonadales	Pelobacteraceae	Desulfuromonas	michiganensis	More
49a13a59d2af1cc1491e0e16c81a27b0	3.51358e-05	0	2	Bulk soil_Root surface & Rhizosphere	1974	0.001	Bacteria	Proteobacteria	Deltaproteobacteria	Desulfuromonadales	Pelobacteraceae	Desulfuromonas	michiganensis	More
a62835c76b5baa98cef71bfd2dad1235	3.46478e-05	1.66667	0.916667	Bulk soil_Root surface & Rhizosphere	1975	0.005	Bacteria	Unidentified	Unidentified	Unidentified	Unidentified	Unidentified	Unidentified	Less
7c19263fd785a231ab095d8562ea6079	3.41598e-05	1.16667	1.16667	Bulk soil_Root surface & Rhizosphere	1977	0.02	Bacteria	Unidentified	Unidentified	Unidentified	Unidentified	Unidentified	Unidentified	Less
6b90e3d22b0cf99310847b1170bfeb54	3.36718e-05	0	1.91667	Bulk soil_Root surface & Rhizosphere	1979	0.043	Bacteria	OD1	Unidentified	Unidentified	Unidentified	Unidentified	Unidentified	More
0f6feaba279aab2ca6671b10890f3044	3.36718e-05	1.91667	0	Bulk soil_Root surface & Rhizosphere	1980	0.001	Bacteria	Chloroflexi	Unidentified	Unidentified	Unidentified	Unidentified	Unidentified	Less
63cf50e89ac8c69cf3c1bf3f80784b82	3.36718e-05	1.91667	0	Bulk soil_Root surface & Rhizosphere	1981	0.001	Bacteria	Unidentified	Unidentified	Unidentified	Unidentified	Unidentified	Unidentified	Less
70139f052818919b39f1b0d56fd068dd	3.36718e-05	0	1.91667	Bulk soil_Root surface & Rhizosphere	1983	0.001	Bacteria	Chloroflexi	Anaerolineae	Caldilineales	Caldilineaceae	Litorilinea	aerophila	More
727eeff6d0e50d2e920672afe8152f94	3.36718e-05	1.91667	0	Bulk soil_Root surface & Rhizosphere	1986	0.001	Bacteria	Unidentified	Unidentified	Unidentified	Unidentified	Unidentified	Unidentified	Less
c5c3a52bf943a6264992eb07e48581d1	3.36718e-05	0	1.91667	Bulk soil_Root surface & Rhizosphere	1987	0.001	Bacteria	Proteobacteria	Betaproteobacteria	Rhodocyclales	Rhodocyclaceae	Georgfuchsia	toluolica	More
621bf49bd35c130d208e3ea27d883118	3.36718e-05	1.91667	0	Bulk soil_Root surface & Rhizosphere	1989	0.001	Bacteria	Proteobacteria	Gammaproteobacteria	Pseudomonadales	Pseudomonadaceae	Pseudomonas	Unidentified	Less
b86507fe4efa3259fc747ab1cb1074ce	3.36718e-05	1.58333	0.666667	Bulk soil_Root surface & Rhizosphere	1990	0.049	Bacteria	Chlamydiae	Chlamydiia	Chlamydiales	Parachlamydiaceae	Neochlamydia	hartmannellae	Less
6e5fd953f61c77d1750fb27e1f409a09	3.36718e-05	0	1.91667	Bulk soil_Root surface & Rhizosphere	1991	0.001	Bacteria	Verrucomicrobia	Pedosphaerae	Pedosphaerales	auto67_4W	Unidentified	Unidentified	More
d01e04e259dc133f445755493a49d487	3.36718e-05	0	1.91667	Bulk soil_Root surface & Rhizosphere	1992	0.001	Bacteria	Unidentified	Unidentified	Unidentified	Unidentified	Unidentified	Unidentified	More
2b1fc47ad34104286c4204dc25d1675a	3.36718e-05	0	1.91667	Bulk soil_Root surface & Rhizosphere	1993	0.001	Bacteria	Proteobacteria	Deltaproteobacteria	Myxococcales	Cystobacteraceae	Cystobacter	fuscus	More
8bb9305681931517c83ce76b2e4eff1f	3.36718e-05	0	1.91667	Bulk soil_Root surface & Rhizosphere	1995	0.001	Bacteria	Proteobacteria	Deltaproteobacteria	Unidentified	Unidentified	Unidentified	Unidentified	More
fc454d36e7e904129b0f24155ae0d2ba	3.36718e-05	0	1.91667	Bulk soil_Root surface & Rhizosphere	1998	0.001	Bacteria	Actinobacteria	Thermoleophilia	Gaiellales	Gaiellaceae	Gaiella	occulta	More
0deb1c119b1f11f1f25e3855810b3c22	3.36718e-05	0	1.91667	Bulk soil_Root surface & Rhizosphere	1999	0.001	Bacteria	Actinobacteria	Actinobacteria	Actinomycetales	Intrasporangiaceae	Unidentified	Unidentified	More
059bf133af0b8d83b55a33bc96e799c5	3.36718e-05	1.91667	0	Bulk soil_Root surface & Rhizosphere	2001	0.001	Bacteria	Firmicutes	Clostridia	Clostridiales	Ruminococcaceae	Unidentified	Unidentified	Less
c6b874f8822bdf983db1bf1e12dd0db3	3.36718e-05	1.91667	0	Bulk soil_Root surface & Rhizosphere	2002	0.001	Bacteria	Firmicutes	Clostridia	Clostridiales	Ruminococcaceae	Unidentified	Unidentified	Less
91a8db27fea0faa584770ddecce9b425	3.36718e-05	0	1.91667	Bulk soil_Root surface & Rhizosphere	2003	0.001	Bacteria	Unidentified	Unidentified	Unidentified	Unidentified	Unidentified	Unidentified	More
b5baa55a7a747af2282c9b4405d29abe	3.36718e-05	0	1.91667	Bulk soil_Root surface & Rhizosphere	2004	0.001	Bacteria	Bacteroidetes	Bacteroidia	Bacteroidales	Unidentified	Unidentified	Unidentified	More
5517a8b605193e6aa7dd0a961036a312	3.36718e-05	1.91667	0	Bulk soil_Root surface & Rhizosphere	2005	0.001	Bacteria	Verrucomicrobia	Pedosphaerae	Pedosphaerales	Pedosphaeraceae	Unidentified	Unidentified	Less
cdadb68aa2ddefbce9a0dc4bcf7769ee	3.36718e-05	1.91667	0	Bulk soil_Root surface & Rhizosphere	2007	0.001	Bacteria	Proteobacteria	Deltaproteobacteria	Myxococcales	Unidentified	Unidentified	Unidentified	Less
7b535bece6d6692a8db563d36c7642b6	3.34278e-05	1.08333	1	Bulk soil_Root surface & Rhizosphere	2010	0.026	Bacteria	Planctomycetes	Planctomycetia	Gemmatales	Gemmataceae	Unidentified	Unidentified	Less
a1b10f0cd21cf780e4e7a2a2a74d30cc	3.31838e-05	1.83333	0.0833333	Bulk soil_Root surface & Rhizosphere	2012	0.031	Bacteria	Actinobacteria	Unidentified	Unidentified	Unidentified	Unidentified	Unidentified	Less
050dcb6ff0e6e77089cc0299b2e542b8	3.26958e-05	1.75	0.333333	Bulk soil_Root surface & Rhizosphere	2015	0.002	Bacteria	Chloroflexi	C	Unidentified	Unidentified	Unidentified	Unidentified	Less
24a5bc69837ab5c444355a392ca17aac	3.26958e-05	1.41667	0.666667	Bulk soil_Root surface & Rhizosphere	2016	0.029	Bacteria	Firmicutes	Clostridia	Clostridiales	Peptococcaceae	Desulfotomaculum	aeronauticum	Less
cf438da06ca945c11098cdb46be9dbe3	3.26958e-05	1.33333	0.75	Bulk soil_Root surface & Rhizosphere	2017	0.027	Bacteria	Unidentified	Unidentified	Unidentified	Unidentified	Unidentified	Unidentified	Less
9c8d19fa86bbcaa6abfbddb0291570fe	3.24518e-05	1.58333	0.5	Bulk soil_Root surface & Rhizosphere	2018	0.019	Bacteria	Chloroflexi	Anaerolineae	Anaerolineales	Anaerolinaceae	Leptolinea	tardivitalis	Less
f87d79a28f51599f1b662fa0067878d3	3.22078e-05	1.83333	0	Bulk soil_Root surface & Rhizosphere	2022	0.001	Bacteria	Unidentified	Unidentified	Unidentified	Unidentified	Unidentified	Unidentified	Less
0ce1c5b55a48d55de66a7e57eaf0888b	3.22078e-05	0	1.83333	Bulk soil_Root surface & Rhizosphere	2023	0.001	Bacteria	Chloroflexi	Anaerolineae	Anaerolineales	Anaerolinaceae	Anaerolinea	Unidentified	More
aef7416e48e4d7f85b18d6baa34c12a4	3.22078e-05	1.83333	0	Bulk soil_Root surface & Rhizosphere	2024	0.001	Bacteria	Unidentified	Unidentified	Unidentified	Unidentified	Unidentified	Unidentified	Less
fb61155ab3b383d903f3e4c4abc4dd1c	3.22078e-05	0	1.83333	Bulk soil_Root surface & Rhizosphere	2026	0.001	Bacteria	Unidentified	Unidentified	Unidentified	Unidentified	Unidentified	Unidentified	More
4917295bc51223088adaad151cdf2455	3.22078e-05	1.83333	0	Bulk soil_Root surface & Rhizosphere	2027	0.001	Bacteria	Chloroflexi	Anaerolineae	Caldilineales	Caldilineaceae	Litorilinea	aerophila	Less
ab0ac51f5521a9bbaa90a375f75bc9fc	3.22078e-05	1.83333	0	Bulk soil_Root surface & Rhizosphere	2028	0.001	Bacteria	Unidentified	Unidentified	Unidentified	Unidentified	Unidentified	Unidentified	Less
2902d511d864bd86f4d7e2ad8f24b5a3	3.22078e-05	1.83333	0	Bulk soil_Root surface & Rhizosphere	2029	0.001	Bacteria	Actinobacteria	Actinobacteria	Actinomycetales	Mycobacteriaceae	Mycobacterium	Unidentified	Less
95e7596de00a8cb61dc9766ba8eb5493	3.22078e-05	1.83333	0	Bulk soil_Root surface & Rhizosphere	2030	0.001	Bacteria	Actinobacteria	Actinobacteria	Actinomycetales	Thermomonosporaceae	Actinomadura	alba	Less
ce33ecaba4e8a58231e3d7fe44d18b7a	3.22078e-05	1.83333	0	Bulk soil_Root surface & Rhizosphere	2031	0.001	Bacteria	Unidentified	Unidentified	Unidentified	Unidentified	Unidentified	Unidentified	Less
c015fd2960c3a80aecec6f40f64db0ec	3.22078e-05	0	1.83333	Bulk soil_Root surface & Rhizosphere	2032	0.001	Bacteria	Cyanobacteria	4C	YS2	Unidentified	Unidentified	Unidentified	More
90ae1ffeebe594f8e01ae3ffb3d62c61	3.22078e-05	1.83333	0	Bulk soil_Root surface & Rhizosphere	2033	0.001	Bacteria	Unidentified	Unidentified	Unidentified	Unidentified	Unidentified	Unidentified	Less
aae242f9f46afadb148d88218223e255	3.22078e-05	0	1.83333	Bulk soil_Root surface & Rhizosphere	2035	0.001	Bacteria	KSB3	GN	Unidentified	Unidentified	Unidentified	Unidentified	More
7e183780599cf37280a42daaa9987ae9	3.22078e-05	0	1.83333	Bulk soil_Root surface & Rhizosphere	2036	0.001	Bacteria	Bacteroidetes	Bacteroidia	Bacteroidales	Unidentified	Unidentified	Unidentified	More
4bc406548cea31b6c1fd92d6921b6b7d	3.22078e-05	1.83333	0	Bulk soil_Root surface & Rhizosphere	2037	0.001	Bacteria	Bacteroidetes	Bacteroidia	Bacteroidales	Bacteroidaceae	Bacteroides	Unidentified	Less
34bfad227c4d2438b528f9d23aa59ddd	3.22078e-05	0.75	1.33333	Bulk soil_Root surface & Rhizosphere	2038	0.043	Bacteria	Gemmatimonadetes	Gemmatimonadetes	Unidentified	Unidentified	Unidentified	Unidentified	Less
5d5551dd78228c5f1c402584feba5c50	3.22078e-05	0	1.83333	Bulk soil_Root surface & Rhizosphere	2039	0.001	Bacteria	Proteobacteria	Deltaproteobacteria	Myxococcales	Cystobacteraceae	Unidentified	Unidentified	More
3b6ad4853489236615828a5571565075	3.22078e-05	1.83333	0	Bulk soil_Root surface & Rhizosphere	2040	0.001	Bacteria	Proteobacteria	Deltaproteobacteria	Unidentified	Unidentified	Unidentified	Unidentified	Less
585857f68fd031fcaa4e71867645bcfb	3.22078e-05	1.83333	0	Bulk soil_Root surface & Rhizosphere	2041	0.001	Bacteria	Proteobacteria	Deltaproteobacteria	Syntrophobacterales	Syntrophobacteraceae	Desulfovirga	adipica	Less
153c0d4bf8db2b6f0e05b897e02ba5c0	3.22078e-05	1.83333	0	Bulk soil_Root surface & Rhizosphere	2042	0.001	Bacteria	Proteobacteria	Deltaproteobacteria	Myxococcales	Polyangiaceae	Aetherobacter	fasciculatus	Less
fbcf6b49f41458837b9c2cdadefbea75	3.17198e-05	0.583333	1.41667	Bulk soil_Root surface & Rhizosphere	2043	0.029	Bacteria	Proteobacteria	Alphaproteobacteria	Unidentified	Unidentified	Unidentified	Unidentified	Less
dbd4e80fe9e397a4a28f0ebce724ec75	3.12318e-05	1.33333	0.666667	Bulk soil_Root surface & Rhizosphere	2047	0.018	Bacteria	Unidentified	Unidentified	Unidentified	Unidentified	Unidentified	Unidentified	Less
1eb7915d1a5d11fe7bd1f601b94796f4	3.12318e-05	0.416667	1.5	Bulk soil_Root surface & Rhizosphere	2049	0.025	Bacteria	Bacteroidetes	Bacteroidia	Bacteroidales	Unidentified	Unidentified	Unidentified	Less
828f8bd7004f7cc504b1d1682eeb9808	3.12318e-05	0.416667	1.5	Bulk soil_Root surface & Rhizosphere	2050	0.017	Bacteria	Proteobacteria	Deltaproteobacteria	Unidentified	Unidentified	Unidentified	Unidentified	Less
f4e087cd5f2dbb304a7a1e37d1a1a24b	3.09878e-05	1	1.08333	Bulk soil_Root surface & Rhizosphere	2052	0.013	Bacteria	Unidentified	Unidentified	Unidentified	Unidentified	Unidentified	Unidentified	Less
75bc539104e663c253aaf8cc85e3ed0c	3.07438e-05	0	1.75	Bulk soil_Root surface & Rhizosphere	2056	0.001	Bacteria	WS6	Unidentified	Unidentified	Unidentified	Unidentified	Unidentified	More
c60055baf7674a4920e505cd5a820ba6	3.07438e-05	0	1.75	Bulk soil_Root surface & Rhizosphere	2057	0.001	Bacteria	WS4	Unidentified	Unidentified	Unidentified	Unidentified	Unidentified	More
afa8a4f2d833b8ba8729690c24362f4a	3.07438e-05	1.75	0	Bulk soil_Root surface & Rhizosphere	2059	0.001	Bacteria	Chloroflexi	Anaerolineae	A31	Unidentified	Unidentified	Unidentified	Less
cc6ffb995c6bf851afea251e05b1f577	3.07438e-05	1.75	0	Bulk soil_Root surface & Rhizosphere	2060	0.001	Bacteria	Chloroflexi	Anaerolineae	Unidentified	Unidentified	Unidentified	Unidentified	Less
7440d63c46a469563554fb0decde7713	3.07438e-05	0	1.75	Bulk soil_Root surface & Rhizosphere	2061	0.001	Bacteria	Unidentified	Unidentified	Unidentified	Unidentified	Unidentified	Unidentified	More
09fa88e76f2b3606023c57fc699f6669	3.07438e-05	1.75	0	Bulk soil_Root surface & Rhizosphere	2063	0.001	Bacteria	Actinobacteria	Actinobacteria	Actinomycetales	Streptomycetaceae	Streptomyces	Unidentified	Less
1e2a1e9a88fc0803c647ec8ee7b2c577	3.07438e-05	1.75	0	Bulk soil_Root surface & Rhizosphere	2064	0.001	Bacteria	Actinobacteria	Actinobacteria	Actinomycetales	Thermomonosporaceae	Actinomadura	Unidentified	Less
040de25f6c4637c5a82ad47ebfc4fdf2	3.07438e-05	1.75	0	Bulk soil_Root surface & Rhizosphere	2066	0.001	Bacteria	Acidobacteria	Acidobacteriia	Acidobacteriales	Acidobacteriaceae	Unidentified	Unidentified	Less
2a06b96237c15c275fb81613e17cd0df	3.07438e-05	0	1.75	Bulk soil_Root surface & Rhizosphere	2067	0.001	Bacteria	Acidobacteria	Acidobacteriia	Acidobacteriales	Acidobacteriaceae	Telmatobacter	bradus	More
1df11a71e7784d1871c1953ae7da4357	3.07438e-05	0	1.75	Bulk soil_Root surface & Rhizosphere	2068	0.001	Bacteria	Unidentified	Unidentified	Unidentified	Unidentified	Unidentified	Unidentified	More
b715e752b33d9678a657d0aa9711bf54	3.07438e-05	0	1.75	Bulk soil_Root surface & Rhizosphere	2069	0.001	Bacteria	Firmicutes	Clostridia	Clostridiales	Veillonellaceae	Succinispira	mobilis	More
8ada1243f8c08c70a6482947b0973e6f	3.07438e-05	1.75	0	Bulk soil_Root surface & Rhizosphere	2070	0.001	Bacteria	Unidentified	Unidentified	Unidentified	Unidentified	Unidentified	Unidentified	Less
d14773682c876667ed6fcc6203c0dfa3	3.07438e-05	1.75	0	Bulk soil_Root surface & Rhizosphere	2072	0.001	Bacteria	Firmicutes	Clostridia	Clostridiales	Clostridiaceae	Clostridium	acetobutylicum	Less
52eec988021e65a046a3cc036467dee3	3.07438e-05	1.75	0	Bulk soil_Root surface & Rhizosphere	2074	0.001	Bacteria	Firmicutes	Clostridia	Clostridiales	Ruminococcaceae	Clostridium	Unidentified	Less
d7aa19591d82c11adc9995f182299aca	3.07438e-05	0	1.75	Bulk soil_Root surface & Rhizosphere	2075	0.001	Bacteria	Firmicutes	Clostridia	Clostridiales	Lachnospiraceae	Ruminococcus	lactaris	More
3862ee02a0905c98fd0cf45319088719	3.07438e-05	0	1.75	Bulk soil_Root surface & Rhizosphere	2076	0.001	Bacteria	Firmicutes	Clostridia	Clostridiales	Unidentified	Unidentified	Unidentified	More
3fff1a6e5345f856eab8503473103822	3.07438e-05	0	1.75	Bulk soil_Root surface & Rhizosphere	2078	0.001	Bacteria	Proteobacteria	Alphaproteobacteria	Unidentified	Unidentified	Unidentified	Unidentified	More
07e6ece0346ce6f9f8ea15baf2b0d29e	3.07438e-05	0	1.75	Bulk soil_Root surface & Rhizosphere	2079	0.001	Bacteria	Proteobacteria	Alphaproteobacteria	Unidentified	Unidentified	Unidentified	Unidentified	More
ad2c155cca8bc8c2e5c4f5cdf17a3de7	3.07438e-05	0	1.75	Bulk soil_Root surface & Rhizosphere	2080	0.001	Bacteria	Unidentified	Unidentified	Unidentified	Unidentified	Unidentified	Unidentified	More
d6eedb7a4a9a43e8a09909f64c3728f5	3.07438e-05	0	1.75	Bulk soil_Root surface & Rhizosphere	2081	0.001	Bacteria	Bacteroidetes	Bacteroidia	Bacteroidales	Bacteroidaceae	Bacteroides	Unidentified	More
31755bee883b6f862dd33038a5ef25ea	3.07438e-05	1.75	0	Bulk soil_Root surface & Rhizosphere	2082	0.001	Bacteria	Nitrospirae	Nitrospira	Nitrospirales	Thermodesulfovibrionaceae	Unidentified	Unidentified	Less
e932bf43380b9ed2437045925efe261b	3.07438e-05	1.75	0	Bulk soil_Root surface & Rhizosphere	2083	0.001	Bacteria	Verrucomicrobia	Pedosphaerae	Pedosphaerales	Pedosphaeraceae	Unidentified	Unidentified	Less
8db584981de10a8bbda323fc8c0d8474	3.07438e-05	0	1.75	Bulk soil_Root surface & Rhizosphere	2084	0.001	Bacteria	Proteobacteria	Deltaproteobacteria	Desulfovibrionales	Desulfovibrionaceae	Desulfovibrio	sulfodismutans	More
47fd09a1019607b4c0aa59acc6e51899	3.07438e-05	1.75	0	Bulk soil_Root surface & Rhizosphere	2086	0.001	Bacteria	Proteobacteria	Deltaproteobacteria	Myxococcales	Unidentified	Unidentified	Unidentified	Less
c8d2020479e8437be60cca7448db11ea	3.07438e-05	0	1.75	Bulk soil_Root surface & Rhizosphere	2087	0.001	Bacteria	Proteobacteria	Deltaproteobacteria	Desulfuromonadales	Unidentified	Unidentified	Unidentified	More
d1ea925cb716f7a0660c531a5a87cee1	3.02558e-05	1.5	0.333333	Bulk soil_Root surface & Rhizosphere	2092	0.038	Bacteria	Actinobacteria	Actinobacteria	Actinomycetales	Unidentified	Unidentified	Unidentified	Less
4e846fffc2a75aff07253871b878fd8b	2.92798e-05	0	1.66667	Bulk soil_Root surface & Rhizosphere	2098	0.001	Bacteria	OD1	Unidentified	Unidentified	Unidentified	Unidentified	Unidentified	More
3b01bc296b3ee05cd49cb0faa0dd8d8b	2.92798e-05	0	1.66667	Bulk soil_Root surface & Rhizosphere	2099	0.001	Bacteria	Unidentified	Unidentified	Unidentified	Unidentified	Unidentified	Unidentified	More
ba1eeedda86ea4673e042046cd3b71a5	2.92798e-05	1.66667	0	Bulk soil_Root surface & Rhizosphere	2100	0.001	Bacteria	Unidentified	Unidentified	Unidentified	Unidentified	Unidentified	Unidentified	Less
5bcc102be239e6d42fe7a45028d51115	2.92798e-05	1.66667	0	Bulk soil_Root surface & Rhizosphere	2102	0.001	Bacteria	Actinobacteria	Actinobacteria	Actinomycetales	Kineosporiaceae	Kineosporia	aurantiaca	Less
81493da07128500e670d9d21dca572c3	2.92798e-05	0	1.66667	Bulk soil_Root surface & Rhizosphere	2104	0.001	Bacteria	Firmicutes	Clostridia	Clostridiales	Veillonellaceae	Unidentified	Unidentified	More
b0db2b6a6f2318887701c73b13a8249d	2.92798e-05	1.66667	0	Bulk soil_Root surface & Rhizosphere	2105	0.001	Bacteria	Firmicutes	Unidentified	Unidentified	Unidentified	Unidentified	Unidentified	Less
b444e6958ba79fdb197bebde8a903a7a	2.92798e-05	1.66667	0	Bulk soil_Root surface & Rhizosphere	2106	0.001	Bacteria	Firmicutes	Clostridia	Clostridiales	Clostridiaceae	Clostridium	Unidentified	Less
b2baacdb91747ad313b02bbddadc3319	2.92798e-05	0	1.66667	Bulk soil_Root surface & Rhizosphere	2107	0.001	Bacteria	Firmicutes	Clostridia	Clostridiales	Ruminococcaceae	Unidentified	Unidentified	More
e7dd6cadff0248966198abd8f8af3f8d	2.92798e-05	0	1.66667	Bulk soil_Root surface & Rhizosphere	2108	0.001	Bacteria	Firmicutes	Clostridia	Clostridiales	Ruminococcaceae	Clostridium	Unidentified	More
511b96076fc9f3ae42f162ad2676e929	2.92798e-05	0	1.66667	Bulk soil_Root surface & Rhizosphere	2110	0.001	Bacteria	Proteobacteria	Betaproteobacteria	Burkholderiales	Comamonadaceae	Leptothrix	Unidentified	More
0a3d5a11a30c422561bc98bc465136a7	2.92798e-05	1.66667	0	Bulk soil_Root surface & Rhizosphere	2113	0.001	Bacteria	Proteobacteria	Gammaproteobacteria	Xanthomonadales	Xanthomonadaceae	Unidentified	Unidentified	Less
fcf4061d5a6144fd1119b8b9ba302978	2.92798e-05	0	1.66667	Bulk soil_Root surface & Rhizosphere	2114	0.001	Bacteria	Proteobacteria	Alphaproteobacteria	Sphingomonadales	Erythrobacteraceae	Porphyrobacter	Unidentified	More
f87fcc0c98e74448ac0a81606c52c2ba	2.92798e-05	0	1.66667	Bulk soil_Root surface & Rhizosphere	2115	0.001	Bacteria	Proteobacteria	Alphaproteobacteria	Unidentified	Unidentified	Unidentified	Unidentified	More
99d8b68e528f8862a157cadb7d2a9719	2.92798e-05	0	1.66667	Bulk soil_Root surface & Rhizosphere	2116	0.001	Bacteria	Unidentified	Unidentified	Unidentified	Unidentified	Unidentified	Unidentified	More
5bbad5dd48587c8201a8c4125a3003bf	2.92798e-05	1.66667	0	Bulk soil_Root surface & Rhizosphere	2117	0.001	Bacteria	Proteobacteria	Deltaproteobacteria	Unidentified	Unidentified	Unidentified	Unidentified	Less
066619a4d588868ca4f9a197cbc5e8ac	2.92798e-05	0	1.66667	Bulk soil_Root surface & Rhizosphere	2119	0.001	Bacteria	Chloroflexi	Anaerolineae	Unidentified	Unidentified	Unidentified	Unidentified	More
1c1d917de3020e6874880dae81dfc725	2.92798e-05	1.66667	0	Bulk soil_Root surface & Rhizosphere	2121	0.001	Bacteria	Unidentified	Unidentified	Unidentified	Unidentified	Unidentified	Unidentified	Less
5f69ec287b51a2a29adc0dafa76c6aa5	2.92798e-05	0	1.66667	Bulk soil_Root surface & Rhizosphere	2122	0.001	Bacteria	Actinobacteria	Actinobacteria	Actinomycetales	Actinomycetaceae	Actinomyces	hyovaginalis	More
8b7d0e13c279a76e8e5d01cd7d4821e9	2.92798e-05	1.66667	0	Bulk soil_Root surface & Rhizosphere	2123	0.001	Bacteria	Planctomycetes	Planctomycetia	Gemmatales	Gemmataceae	Unidentified	Unidentified	Less
c5cbfb3fdac1eefa6f86b1948d9168b8	2.92798e-05	1.66667	0	Bulk soil_Root surface & Rhizosphere	2124	0.001	Bacteria	Firmicutes	Clostridia	Clostridiales	Clostridiaceae	Clostridium	paraputrificum	Less
222d01f36e52a145555ba412d0df5f7e	2.92798e-05	0	1.66667	Bulk soil_Root surface & Rhizosphere	2126	0.001	Bacteria	Unidentified	Unidentified	Unidentified	Unidentified	Unidentified	Unidentified	More
b0edd7fc95ec79528aee1a82fdf11402	2.92798e-05	1.66667	0	Bulk soil_Root surface & Rhizosphere	2127	0.001	Bacteria	Unidentified	Unidentified	Unidentified	Unidentified	Unidentified	Unidentified	Less
66b578f1655e0c29bf5304f0d918cbda	2.92798e-05	0	1.66667	Bulk soil_Root surface & Rhizosphere	2128	0.001	Bacteria	Proteobacteria	Deltaproteobacteria	Desulfuromonadales	Pelobacteraceae	Desulfuromonas	michiganensis	More
4059aaa512c2d77d5e522da9f892ee80	2.90358e-05	1.41667	0.416667	Bulk soil_Root surface & Rhizosphere	2129	0.011	Bacteria	Firmicutes	Clostridia	Clostridiales	Ruminococcaceae	Ethanoligenens	Unidentified	Less
23fe58c721a9bc73db6d22e353aaba2a	2.87918e-05	1.41667	0.333333	Bulk soil_Root surface & Rhizosphere	2131	0.028	Bacteria	Proteobacteria	Deltaproteobacteria	Unidentified	Unidentified	Unidentified	Unidentified	Less
0091004ba3be3347436d19d7f4ab11da	2.78158e-05	0	1.58333	Bulk soil_Root surface & Rhizosphere	2138	0.001	Bacteria	Chloroflexi	Anaerolineae	A31	Unidentified	Unidentified	Unidentified	More
f0f237c40b9b5763f1d41c7419a9f77a	2.78158e-05	1.58333	0	Bulk soil_Root surface & Rhizosphere	2140	0.001	Bacteria	Armatimonadetes	SJA-176	RB	Unidentified	Unidentified	Unidentified	Less
ce7a19e41fa4cd4ad6eac9fe1a8e6b01	2.78158e-05	1.58333	0	Bulk soil_Root surface & Rhizosphere	2141	0.001	Bacteria	Actinobacteria	Actinobacteria	Actinomycetales	Micromonosporaceae	Unidentified	Unidentified	Less
c6127129b5062d80af3e1439dfa1cd12	2.78158e-05	0	1.58333	Bulk soil_Root surface & Rhizosphere	2142	0.001	Bacteria	Actinobacteria	Actinobacteria	Actinomycetales	Thermomonosporaceae	Actinomadura	Unidentified	More
47d283a3f15b9959df96af278d4c35d4	2.78158e-05	0	1.58333	Bulk soil_Root surface & Rhizosphere	2143	0.001	Bacteria	Firmicutes	Clostridia	Clostridiales	Lachnospiraceae	Roseburia	inulinivorans	More
778604653010f50f4df741e16786ac65	2.78158e-05	0	1.58333	Bulk soil_Root surface & Rhizosphere	2145	0.001	Bacteria	Unidentified	Unidentified	Unidentified	Unidentified	Unidentified	Unidentified	More
d42fec7d63eadfa752aa17bad400ac80	2.78158e-05	1.58333	0	Bulk soil_Root surface & Rhizosphere	2147	0.001	Bacteria	Unidentified	Unidentified	Unidentified	Unidentified	Unidentified	Unidentified	Less
503f2ea5bccea3fe609dc9cc3ffaceac	2.78158e-05	0	1.58333	Bulk soil_Root surface & Rhizosphere	2148	0.001	Bacteria	Bacteroidetes	Bacteroidia	Bacteroidales	Unidentified	Unidentified	Unidentified	More
1e10320ebef198afee529e4decdb7e5c	2.78158e-05	0	1.58333	Bulk soil_Root surface & Rhizosphere	2149	0.001	Bacteria	Verrucomicrobia	Pedosphaerae	Pedosphaerales	Pedosphaeraceae	Unidentified	Unidentified	More
5ee791b62547e3e2303e19b3b86464b8	2.78158e-05	1.58333	0	Bulk soil_Root surface & Rhizosphere	2150	0.001	Bacteria	Unidentified	Unidentified	Unidentified	Unidentified	Unidentified	Unidentified	Less
969583c7e34448643b01292620a8565e	2.78158e-05	1.58333	0	Bulk soil_Root surface & Rhizosphere	2151	0.001	Bacteria	Proteobacteria	Deltaproteobacteria	Myxococcales	Cystobacteraceae	Unidentified	Unidentified	Less
e91c113704363433efe27260d8309035	2.78158e-05	0	1.58333	Bulk soil_Root surface & Rhizosphere	2152	0.001	Bacteria	Proteobacteria	Deltaproteobacteria	Myxococcales	Cystobacteraceae	Unidentified	Unidentified	More
11c6f9ffb386d706cba479514cb8f744	2.78158e-05	0.166667	1.5	Bulk soil_Root surface & Rhizosphere	2153	0.005	Bacteria	Proteobacteria	Deltaproteobacteria	Unidentified	Unidentified	Unidentified	Unidentified	Less
4b318937d6057826fb5273c155ff15ab	2.78158e-05	0	1.58333	Bulk soil_Root surface & Rhizosphere	2154	0.001	Bacteria	Proteobacteria	Deltaproteobacteria	Myxococcales	Unidentified	Unidentified	Unidentified	More
df96078903254d9bfeeb8f3284994a10	2.73278e-05	1.16667	0.583333	Bulk soil_Root surface & Rhizosphere	2155	0.018	Bacteria	Unidentified	Unidentified	Unidentified	Unidentified	Unidentified	Unidentified	Less
f2271cbdff684ee9da7cb7592b182885	2.68398e-05	1.25	0.416667	Bulk soil_Root surface & Rhizosphere	2156	0.027	Bacteria	Verrucomicrobia	Pedosphaerae	Pedosphaerales	Pedosphaeraceae	Unidentified	Unidentified	Less
cb6871e42b76009b0cda6bf008cba1ba	2.68398e-05	0.416667	1.25	Bulk soil_Root surface & Rhizosphere	2161	0.027	Bacteria	Proteobacteria	Deltaproteobacteria	Unidentified	Unidentified	Unidentified	Unidentified	Less
c9d7ff1c8179fbe174c980381fed2224	2.65958e-05	1.41667	0.416667	Bulk soil_Root surface & Rhizosphere	2162	0.003	Bacteria	OD1	Unidentified	Unidentified	Unidentified	Unidentified	Unidentified	Less
ac234de00f9d589bf99bb3eb3955646b	2.63518e-05	0	1.5	Bulk soil_Root surface & Rhizosphere	2164	0.001	Bacteria	Chloroflexi	Anaerolineae	Anaerolineales	Anaerolinaceae	Leptolinea	tardivitalis	More
fb2513a08bac422ebb12c2fe30a26e4f	2.63518e-05	0	1.5	Bulk soil_Root surface & Rhizosphere	2165	0.001	Bacteria	Chloroflexi	Anaerolineae	Anaerolineales	Anaerolinaceae	Anaerolinea	Unidentified	More
9df27c881cd61872616925a7ae864f81	2.63518e-05	1.5	0	Bulk soil_Root surface & Rhizosphere	2166	0.001	Bacteria	Unidentified	Unidentified	Unidentified	Unidentified	Unidentified	Unidentified	Less
3698308b85c97bdc7919d38b207390d7	2.63518e-05	1.5	0	Bulk soil_Root surface & Rhizosphere	2167	0.001	Bacteria	Unidentified	Unidentified	Unidentified	Unidentified	Unidentified	Unidentified	Less
026f17002b58a93a395068bc107de708	2.63518e-05	1.5	0	Bulk soil_Root surface & Rhizosphere	2168	0.001	Bacteria	Chloroflexi	Gitt-GS-136	Unidentified	Unidentified	Unidentified	Unidentified	Less
13b25f6ae3c3ea7d8eb26911f6d92fa1	2.63518e-05	1.5	0	Bulk soil_Root surface & Rhizosphere	2169	0.001	Bacteria	Actinobacteria	Thermoleophilia	Gaiellales	Gaiellaceae	Gaiella	occulta	Less
8c59b4556df6561ad7d0d6c6036186fa	2.63518e-05	0	1.5	Bulk soil_Root surface & Rhizosphere	2170	0.001	Bacteria	Unidentified	Unidentified	Unidentified	Unidentified	Unidentified	Unidentified	More
c034c68cd400ee1f4c12c1cadb26ea5b	2.63518e-05	0	1.5	Bulk soil_Root surface & Rhizosphere	2171	0.001	Bacteria	Actinobacteria	Actinobacteria	Actinomycetales	Unidentified	Unidentified	Unidentified	More
83668c3e255621db38e5cd044a0f1f4e	2.63518e-05	1.5	0	Bulk soil_Root surface & Rhizosphere	2173	0.001	Bacteria	Actinobacteria	Actinobacteria	Actinomycetales	Thermomonosporaceae	Actinomadura	nitritigenes	Less
bdec580287c633453ea429691a335f8d	2.63518e-05	1.5	0	Bulk soil_Root surface & Rhizosphere	2174	0.001	Bacteria	Unidentified	Unidentified	Unidentified	Unidentified	Unidentified	Unidentified	Less
44e10c39c94e6cf221b6c7f927f4ec22	2.63518e-05	0	1.5	Bulk soil_Root surface & Rhizosphere	2175	0.001	Bacteria	Acidobacteria	Acidobacteriia	Acidobacteriales	Acidobacteriaceae	Unidentified	Unidentified	More
7021201bd35348e03967bd77421ebabb	2.63518e-05	1.5	0	Bulk soil_Root surface & Rhizosphere	2177	0.001	Bacteria	Firmicutes	Clostridia	Clostridiales	Ruminococcaceae	Unidentified	Unidentified	Less
439d3feaad45e3c00c12360ffb4f8b30	2.63518e-05	0	1.5	Bulk soil_Root surface & Rhizosphere	2179	0.001	Bacteria	KSB3	GN	Unidentified	Unidentified	Unidentified	Unidentified	More
5978f6b5671f5fe73f0d2606af19f466	2.63518e-05	1.5	0	Bulk soil_Root surface & Rhizosphere	2180	0.001	Bacteria	Fibrobacteres	TG3	TG3-1	TSCOR	Unidentified	Unidentified	Less
f0dc442036122227add19b59bd309512	2.63518e-05	0	1.5	Bulk soil_Root surface & Rhizosphere	2181	0.001	Bacteria	Proteobacteria	Gammaproteobacteria	Enterobacteriales	Enterobacteriaceae	Unidentified	Unidentified	More
40e421b84219a783a20cc94c66f74df3	2.63518e-05	1.5	0	Bulk soil_Root surface & Rhizosphere	2182	0.001	Bacteria	Proteobacteria	Alphaproteobacteria	Rhizobiales	Beijerinckiaceae	Unidentified	Unidentified	Less
991dc1be16b4c010e12d2f814f2a6cb2	2.63518e-05	0	1.5	Bulk soil_Root surface & Rhizosphere	2184	0.001	Bacteria	Unidentified	Unidentified	Unidentified	Unidentified	Unidentified	Unidentified	More
1e04b7e2eefb1c439ca7d9d57ab20262	2.63518e-05	0	1.5	Bulk soil_Root surface & Rhizosphere	2185	0.001	Bacteria	Proteobacteria	Deltaproteobacteria	Myxococcales	Cystobacteraceae	Cystobacter	fuscus	More
6b0a04f8afed35fe7684a4c80eadc319	2.63518e-05	1.5	0	Bulk soil_Root surface & Rhizosphere	2186	0.001	Bacteria	Proteobacteria	Deltaproteobacteria	Syntrophobacterales	Syntrophobacteraceae	Desulfovirga	adipica	Less
9aab877c6b657eb711cdaf344470f3b3	2.63518e-05	1.5	0	Bulk soil_Root surface & Rhizosphere	2187	0.001	Bacteria	Proteobacteria	Deltaproteobacteria	Myxococcales	Unidentified	Unidentified	Unidentified	Less
157f16cb5d8622e7ed364d9b29faf174	2.63518e-05	0	1.5	Bulk soil_Root surface & Rhizosphere	2188	0.001	Bacteria	Proteobacteria	Deltaproteobacteria	Myxococcales	Unidentified	Unidentified	Unidentified	More
0fc593a7a9e45660781f8525eb2137ca	2.63518e-05	1.5	0	Bulk soil_Root surface & Rhizosphere	2189	0.001	Bacteria	Proteobacteria	Deltaproteobacteria	Myxococcales	Unidentified	Unidentified	Unidentified	Less
cac24d5d14781e27c394c5ad2143b8c7	2.63518e-05	0	1.5	Bulk soil_Root surface & Rhizosphere	2190	0.001	Bacteria	Proteobacteria	Deltaproteobacteria	Desulfuromonadales	Pelobacteraceae	Desulfuromonas	Unidentified	More
a2d15c9f0c1ee47b1cf4059c9d58dd03	2.63518e-05	0	1.5	Bulk soil_Root surface & Rhizosphere	2195	0.001	Bacteria	Unidentified	Unidentified	Unidentified	Unidentified	Unidentified	Unidentified	More
3f12f5d1ff67dacce782fcdaae895619	2.63518e-05	1.5	0	Bulk soil_Root surface & Rhizosphere	2197	0.001	Bacteria	Firmicutes	Clostridia	Clostridiales	Clostridiaceae	Clostridium	Unidentified	Less
5bc365ba83b0f3de184e3840f1ca4033	2.63518e-05	0	1.5	Bulk soil_Root surface & Rhizosphere	2201	0.001	Bacteria	Unidentified	Unidentified	Unidentified	Unidentified	Unidentified	Unidentified	More
3875af943a93a7547520a9de52011a0d	2.63518e-05	0	1.5	Bulk soil_Root surface & Rhizosphere	2203	0.001	Bacteria	Verrucomicrobia	Pedosphaerae	Pedosphaerales	Pedosphaeraceae	Unidentified	Unidentified	More
b5c99a9bd646ff1de0efbcb98fa86f9c	2.63518e-05	0	1.5	Bulk soil_Root surface & Rhizosphere	2204	0.001	Bacteria	Proteobacteria	Deltaproteobacteria	Unidentified	Unidentified	Unidentified	Unidentified	More
64ec97c46586316758726304800a4ad2	2.63518e-05	0	1.5	Bulk soil_Root surface & Rhizosphere	2206	0.001	Bacteria	Proteobacteria	Deltaproteobacteria	Myxococcales	Polyangiaceae	Unidentified	Unidentified	More
544077e01f33cc1ec3eff2d7de544a09	2.53759e-05	1.41667	0.166667	Bulk soil_Root surface & Rhizosphere	2212	0.001	Bacteria	TM7	SC3	Unidentified	Unidentified	Unidentified	Unidentified	Less
4bdec6afb3d8d1b7434fea1bffa37ef8	2.48879e-05	1.41667	0	Bulk soil_Root surface & Rhizosphere	2218	0.001	Bacteria	OD1	Unidentified	Unidentified	Unidentified	Unidentified	Unidentified	Less
1dd3cf5a8ddec8a7baec1af2265b075a	2.48879e-05	0	1.41667	Bulk soil_Root surface & Rhizosphere	2221	0.001	Bacteria	WS4	Unidentified	Unidentified	Unidentified	Unidentified	Unidentified	More
9a48e68b4993cd018de525d8c69ea048	2.48879e-05	0	1.41667	Bulk soil_Root surface & Rhizosphere	2222	0.001	Bacteria	WS4	Unidentified	Unidentified	Unidentified	Unidentified	Unidentified	More
21876bf4a54a7ce46d43f314348b5eac	2.48879e-05	0	1.41667	Bulk soil_Root surface & Rhizosphere	2223	0.001	Bacteria	Unidentified	Unidentified	Unidentified	Unidentified	Unidentified	Unidentified	More
f10f536640a5802022265504cf6b389c	2.48879e-05	0.75	0.916667	Bulk soil_Root surface & Rhizosphere	2224	0.034	Bacteria	Chloroflexi	Anaerolineae	Unidentified	Unidentified	Unidentified	Unidentified	Less
d3a249657650e1081e1e96b8f1a02b29	2.48879e-05	0	1.41667	Bulk soil_Root surface & Rhizosphere	2225	0.001	Bacteria	Chloroflexi	Anaerolineae	Unidentified	Unidentified	Unidentified	Unidentified	More
5b9d40601462e6b058ce18d25c37fb13	2.48879e-05	1.41667	0	Bulk soil_Root surface & Rhizosphere	2227	0.001	Bacteria	Chloroflexi	Anaerolineae	Anaerolineales	Anaerolinaceae	Anaerolinea	Unidentified	Less
95c5e59e793bb352b3a6b098166be2b2	2.48879e-05	0	1.41667	Bulk soil_Root surface & Rhizosphere	2228	0.001	Bacteria	Chloroflexi	Anaerolineae	Anaerolineales	Anaerolinaceae	Unidentified	Unidentified	More
dd7f2b416cdd3cdb368d10b387b214ee	2.48879e-05	1.41667	0	Bulk soil_Root surface & Rhizosphere	2229	0.001	Bacteria	Unidentified	Unidentified	Unidentified	Unidentified	Unidentified	Unidentified	Less
bda307ea46ec67d202323a116135c107	2.48879e-05	1.41667	0	Bulk soil_Root surface & Rhizosphere	2230	0.001	Bacteria	Unidentified	Unidentified	Unidentified	Unidentified	Unidentified	Unidentified	Less
65a85dd6703136bed93d78a6dcd87a36	2.48879e-05	1.41667	0	Bulk soil_Root surface & Rhizosphere	2231	0.001	Bacteria	Chloroflexi	Anaerolineae	Caldilineales	Caldilineaceae	Litorilinea	aerophila	Less
a936e9816fbdd582f4986da2396485d5	2.48879e-05	0	1.41667	Bulk soil_Root surface & Rhizosphere	2232	0.001	Bacteria	Chloroflexi	Anaerolineae	Caldilineales	Caldilineaceae	Litorilinea	aerophila	More
3e7eb98114e23b4b16c3102f4be985e4	2.48879e-05	0	1.41667	Bulk soil_Root surface & Rhizosphere	2233	0.001	Bacteria	Chloroflexi	Anaerolineae	Unidentified	Unidentified	Unidentified	Unidentified	More
bb5a26a55ab0622fac802b82ab97b5a7	2.48879e-05	1.41667	0	Bulk soil_Root surface & Rhizosphere	2234	0.001	Bacteria	Chloroflexi	Anaerolineae	Unidentified	Unidentified	Unidentified	Unidentified	Less
54b0ca5714e01a75fdac56593b813606	2.48879e-05	1.41667	0	Bulk soil_Root surface & Rhizosphere	2235	0.001	Bacteria	Unidentified	Unidentified	Unidentified	Unidentified	Unidentified	Unidentified	Less
e69f3329bbe6b5f02b753731fe6deb03	2.48879e-05	1.41667	0	Bulk soil_Root surface & Rhizosphere	2236	0.001	Bacteria	Firmicutes	Clostridia	Thermoanaerobacterales	Thermoanaerobacteraceae	Ammonifex	Unidentified	Less
39580465f4893f13692cb0cf0139b9ef	2.48879e-05	1.41667	0	Bulk soil_Root surface & Rhizosphere	2237	0.001	Bacteria	Unidentified	Unidentified	Unidentified	Unidentified	Unidentified	Unidentified	Less
efa26e344cd72e9d72f83622109e386b	2.48879e-05	0	1.41667	Bulk soil_Root surface & Rhizosphere	2238	0.001	Bacteria	Actinobacteria	Coriobacteriia	Coriobacteriales	Coriobacteriaceae	Olsenella	Unidentified	More
4e1ce09535089952e13c2ba76dcb32c3	2.48879e-05	1.41667	0	Bulk soil_Root surface & Rhizosphere	2239	0.001	Bacteria	Actinobacteria	Actinobacteria	Actinomycetales	Unidentified	Unidentified	Unidentified	Less
8d67360d95400d49d8df92c89f4c1268	2.48879e-05	1.41667	0	Bulk soil_Root surface & Rhizosphere	2240	0.001	Bacteria	Acidobacteria	Acidobacteriia	Acidobacteriales	Acidobacteriaceae	Unidentified	Unidentified	Less
f3adc5d5ec7c7b77215cb47ebfcb25eb	2.48879e-05	0	1.41667	Bulk soil_Root surface & Rhizosphere	2241	0.001	Bacteria	Cyanobacteria	4C	YS2	Unidentified	Unidentified	Unidentified	More
fb0a3604a37466d2ce52becf79017064	2.48879e-05	1.41667	0	Bulk soil_Root surface & Rhizosphere	2242	0.001	Bacteria	Firmicutes	Clostridia	Clostridiales	Veillonellaceae	BSV43	Unidentified	Less
50f6e7288331bae0228de965257ac5b8	2.48879e-05	0	1.41667	Bulk soil_Root surface & Rhizosphere	2243	0.001	Bacteria	Firmicutes	Bacilli	Bacillales	Bacillaceae	Bacillus	coahuilensis	More
c3459a7b9d905373b4ce98e92d40c7f2	2.48879e-05	0	1.41667	Bulk soil_Root surface & Rhizosphere	2244	0.001	Bacteria	Firmicutes	Unidentified	Unidentified	Unidentified	Unidentified	Unidentified	More
9b11b058eda578d13190fb0464442b9e	2.48879e-05	1.41667	0	Bulk soil_Root surface & Rhizosphere	2246	0.001	Bacteria	BRC1	PRR-11	Unidentified	Unidentified	Unidentified	Unidentified	Less
e7ad125689d6cf4dd3de94181473829b	2.48879e-05	0	1.41667	Bulk soil_Root surface & Rhizosphere	2248	0.001	Bacteria	Fibrobacteres	TG3	TG3-1	TSCOR	Unidentified	Unidentified	More
75e0b6cd219ca9d202c5b836ab1336ff	2.48879e-05	0	1.41667	Bulk soil_Root surface & Rhizosphere	2249	0.001	Bacteria	Proteobacteria	Alphaproteobacteria	Rhodospirillales	Acetobacteraceae	Unidentified	Unidentified	More
eed62f5249bf13fe5026e116e0c58a29	2.48879e-05	1.41667	0	Bulk soil_Root surface & Rhizosphere	2250	0.001	Bacteria	Proteobacteria	Deltaproteobacteria	Syntrophobacterales	Syntrophorhabdaceae	Syntrophorhabdus	aromaticivorans	Less
1e61ae59e4ab62e93a15b7a479756714	2.48879e-05	0	1.41667	Bulk soil_Root surface & Rhizosphere	2251	0.001	Bacteria	Unidentified	Unidentified	Unidentified	Unidentified	Unidentified	Unidentified	More
185cffc87428d000b454d72f622345e3	2.48879e-05	0	1.41667	Bulk soil_Root surface & Rhizosphere	2253	0.001	Bacteria	Bacteroidetes	Bacteroidia	Bacteroidales	Unidentified	Unidentified	Unidentified	More
5e0239bbe445b85507b14ff6691035d9	2.48879e-05	0	1.41667	Bulk soil_Root surface & Rhizosphere	2254	0.001	Bacteria	Bacteroidetes	Bacteroidia	Bacteroidales	Unidentified	Unidentified	Unidentified	More
e3ee0b28c4440fb729956acbfc89c07c	2.48879e-05	0	1.41667	Bulk soil_Root surface & Rhizosphere	2255	0.001	Bacteria	Verrucomicrobia	Pedosphaerae	Pedosphaerales	Pedosphaeraceae	Unidentified	Unidentified	More
759b9bad4fe653f4a92bd2c2422bb22b	2.48879e-05	0	1.41667	Bulk soil_Root surface & Rhizosphere	2256	0.001	Bacteria	Proteobacteria	Deltaproteobacteria	Desulfurellales	Unidentified	Unidentified	Unidentified	More
7663b9b03ed9c4e5e558e27740b2bdd4	2.48879e-05	1.41667	0	Bulk soil_Root surface & Rhizosphere	2257	0.001	Bacteria	Proteobacteria	Deltaproteobacteria	Myxococcales	Cystobacteraceae	Unidentified	Unidentified	Less
bfcde74373215d790c107f9e3f4a05fc	2.48879e-05	0.833333	0.833333	Bulk soil_Root surface & Rhizosphere	2258	0.035	Bacteria	Proteobacteria	Deltaproteobacteria	Desulfobacterales	Desulfobulbaceae	Desulfobulbus	rhabdoformis	Less
3964f50cb5156c711bbf7e47be1d5199	2.48879e-05	0	1.41667	Bulk soil_Root surface & Rhizosphere	2259	0.001	Bacteria	Proteobacteria	Deltaproteobacteria	Syntrophobacterales	Syntrophobacteraceae	Desulfovirga	adipica	More
59cf4f14b5c744f8cb6ea2b3c1d8c952	2.48879e-05	1.41667	0	Bulk soil_Root surface & Rhizosphere	2265	0.001	Bacteria	MVS-1	Unidentified	Unidentified	Unidentified	Unidentified	Unidentified	Less
39ac355d8302115a15f3cff5d6f368a0	2.48879e-05	1.41667	0	Bulk soil_Root surface & Rhizosphere	2266	0.001	Bacteria	Proteobacteria	Deltaproteobacteria	Myxococcales	Unidentified	Unidentified	Unidentified	Less
75d8654b1f0e78cddebe0aab0c948e4c	2.43999e-05	0.333333	1.16667	Bulk soil_Root surface & Rhizosphere	2269	0.03	Bacteria	Unidentified	Unidentified	Unidentified	Unidentified	Unidentified	Unidentified	Less
74877fda30c852b1f5452c14bb699584	2.39119e-05	0.75	0.833333	Bulk soil_Root surface & Rhizosphere	2273	0.05	Bacteria	Unidentified	Unidentified	Unidentified	Unidentified	Unidentified	Unidentified	Less
8d85cb04e001606ff15db2dce3481571	2.34239e-05	0	1.33333	Bulk soil_Root surface & Rhizosphere	2278	0.001	Bacteria	TM7	Unidentified	Unidentified	Unidentified	Unidentified	Unidentified	More
64b791bc5fdb3a15c53a43d14189498b	2.34239e-05	0	1.33333	Bulk soil_Root surface & Rhizosphere	2279	0.001	Bacteria	Unidentified	Unidentified	Unidentified	Unidentified	Unidentified	Unidentified	More
ecd470eabffaa7e0cf0050c467b5a2b8	2.34239e-05	0	1.33333	Bulk soil_Root surface & Rhizosphere	2280	0.001	Bacteria	Unidentified	Unidentified	Unidentified	Unidentified	Unidentified	Unidentified	More
63d0be1f52605880eac38e82e345f193	2.34239e-05	1.33333	0	Bulk soil_Root surface & Rhizosphere	2282	0.001	Bacteria	Unidentified	Unidentified	Unidentified	Unidentified	Unidentified	Unidentified	Less
c2a85a4f60933e4ed97357da0894c46c	2.34239e-05	1.33333	0	Bulk soil_Root surface & Rhizosphere	2284	0.001	Bacteria	Unidentified	Unidentified	Unidentified	Unidentified	Unidentified	Unidentified	Less
7587df3fa55051c42ee35ea858750d05	2.34239e-05	0	1.33333	Bulk soil_Root surface & Rhizosphere	2285	0.001	Bacteria	Chloroflexi	Anaerolineae	Anaerolineales	Anaerolinaceae	Unidentified	Unidentified	More
d65ab012d4ac3c191cbb927935638292	2.34239e-05	0.5	1	Bulk soil_Root surface & Rhizosphere	2286	0.029	Bacteria	Chloroflexi	Anaerolineae	Anaerolineales	Anaerolinaceae	Leptolinea	tardivitalis	Less
17adc4387aa261217b2f285e929ec218	2.34239e-05	1.33333	0	Bulk soil_Root surface & Rhizosphere	2288	0.001	Bacteria	Chloroflexi	Anaerolineae	Unidentified	Unidentified	Unidentified	Unidentified	Less
f09f6a0886fba050321632f71db01b23	2.34239e-05	1.33333	0	Bulk soil_Root surface & Rhizosphere	2289	0.001	Bacteria	Chloroflexi	TK1	B	Unidentified	Unidentified	Unidentified	Less
66b20428a529d12ab0d440795bc01125	2.34239e-05	1.33333	0	Bulk soil_Root surface & Rhizosphere	2290	0.001	Bacteria	Unidentified	Unidentified	Unidentified	Unidentified	Unidentified	Unidentified	Less
080148ca6d529f85064a7eb0aa8d4b69	2.34239e-05	1.33333	0	Bulk soil_Root surface & Rhizosphere	2291	0.001	Bacteria	Unidentified	Unidentified	Unidentified	Unidentified	Unidentified	Unidentified	Less
0be74f5c9d98981eaa335bbc54063f12	2.34239e-05	1.33333	0	Bulk soil_Root surface & Rhizosphere	2293	0.001	Bacteria	Actinobacteria	Actinobacteria	Actinomycetales	Actinopolysporaceae	Unidentified	Unidentified	Less
2dd0b4921815db8373a47123bd63ae22	2.34239e-05	1.33333	0	Bulk soil_Root surface & Rhizosphere	2298	0.001	Bacteria	Firmicutes	Bacilli	Bacillales	Unidentified	Unidentified	Unidentified	Less
76cc4f0ab978d7d355c8a3964af2f29c	2.34239e-05	1.33333	0	Bulk soil_Root surface & Rhizosphere	2300	0.001	Bacteria	Lentisphaerae	Unidentified	Unidentified	Unidentified	Unidentified	Unidentified	Less
b748c2a3a66b126b96c74baa2c4fabe6	2.34239e-05	1.33333	0	Bulk soil_Root surface & Rhizosphere	2301	0.001	Bacteria	Firmicutes	Clostridia	Clostridiales	Clostridiaceae	Clostridium	intestinale	Less
1e72c2ce33ff64d0fa5db698259ec76b	2.34239e-05	0	1.33333	Bulk soil_Root surface & Rhizosphere	2303	0.001	Bacteria	Firmicutes	Clostridia	Clostridiales	Ruminococcaceae	Unidentified	Unidentified	More
06fb6ad2ee320a88f6ddfe45002cd65d	2.34239e-05	0	1.33333	Bulk soil_Root surface & Rhizosphere	2304	0.001	Bacteria	Firmicutes	Clostridia	Clostridiales	Ruminococcaceae	Unidentified	Unidentified	More
0d70617d2123620dad1078b966463e1f	2.34239e-05	1	0.5	Bulk soil_Root surface & Rhizosphere	2305	0.009	Bacteria	Unidentified	Unidentified	Unidentified	Unidentified	Unidentified	Unidentified	Less
a25724161bc0a27667868616d42ef9f4	2.34239e-05	1.33333	0	Bulk soil_Root surface & Rhizosphere	2306	0.001	Bacteria	Unidentified	Unidentified	Unidentified	Unidentified	Unidentified	Unidentified	Less
63adc2dee2c957ac22d88d1fb8177ec4	2.34239e-05	0	1.33333	Bulk soil_Root surface & Rhizosphere	2308	0.001	Bacteria	Proteobacteria	Betaproteobacteria	Rhodocyclales	Rhodocyclaceae	Georgfuchsia	toluolica	More
f8818536ff2a359bd06501fed73dceb2	2.34239e-05	0	1.33333	Bulk soil_Root surface & Rhizosphere	2309	0.001	Bacteria	Proteobacteria	Betaproteobacteria	Unidentified	Unidentified	Unidentified	Unidentified	More
ca69ed22215abe301f2460bbad59b631	2.34239e-05	1.33333	0	Bulk soil_Root surface & Rhizosphere	2310	0.001	Bacteria	Proteobacteria	Gammaproteobacteria	Unidentified	Unidentified	Unidentified	Unidentified	Less
b08b478ecabc77c5eee3660b05de762b	2.34239e-05	0	1.33333	Bulk soil_Root surface & Rhizosphere	2313	0.001	Bacteria	Unidentified	Unidentified	Unidentified	Unidentified	Unidentified	Unidentified	More
c46be02b43829e6a5eba5e04fb544663	2.34239e-05	0	1.33333	Bulk soil_Root surface & Rhizosphere	2314	0.001	Bacteria	Proteobacteria	Deltaproteobacteria	Desulfobacterales	Unidentified	Unidentified	Unidentified	More
ae9d9c873342bc9b777ee9c596f7b13e	2.34239e-05	0	1.33333	Bulk soil_Root surface & Rhizosphere	2315	0.001	Bacteria	Chlorobi	Ignavibacteria	Ignavibacteriales	Unidentified	Unidentified	Unidentified	More
fd0d2f1319fbcbb835875615a2d06108	2.34239e-05	1.33333	0	Bulk soil_Root surface & Rhizosphere	2316	0.001	Bacteria	Bacteroidetes	Bacteroidia	Bacteroidales	Prevotellaceae	Prevotella	stercorea	Less
3f2858ca72ea490ac1d736a0b81fbb57	2.34239e-05	0	1.33333	Bulk soil_Root surface & Rhizosphere	2317	0.001	Bacteria	Bacteroidetes	Bacteroidia	Bacteroidales	Prevotellaceae	Prevotella	stercorea	More
276bb378da121d680a9f77fa032f18cf	2.34239e-05	0	1.33333	Bulk soil_Root surface & Rhizosphere	2319	0.001	Bacteria	Proteobacteria	Deltaproteobacteria	Myxococcales	Cystobacteraceae	Unidentified	Unidentified	More
52ebfb31e2a886d4d48a6390bd70599e	2.34239e-05	1.33333	0	Bulk soil_Root surface & Rhizosphere	2320	0.001	Bacteria	Proteobacteria	Deltaproteobacteria	Myxococcales	Unidentified	Unidentified	Unidentified	Less
836291de469482e448d261c71622d2a6	2.34239e-05	1.33333	0	Bulk soil_Root surface & Rhizosphere	2321	0.001	Bacteria	Proteobacteria	Deltaproteobacteria	Unidentified	Unidentified	Unidentified	Unidentified	Less
0fdf7cdf941404a1509444f305af4e79	2.34239e-05	0	1.33333	Bulk soil_Root surface & Rhizosphere	2322	0.001	Bacteria	Proteobacteria	Deltaproteobacteria	Unidentified	Unidentified	Unidentified	Unidentified	More
911303e22f8cd93be3d8a3deb5b72c04	2.34239e-05	0	1.33333	Bulk soil_Root surface & Rhizosphere	2323	0.001	Bacteria	Proteobacteria	Deltaproteobacteria	GW-28	Unidentified	Unidentified	Unidentified	More
e254f57b545add62f84978856704ea91	2.34239e-05	0	1.33333	Bulk soil_Root surface & Rhizosphere	2324	0.001	Bacteria	Proteobacteria	Deltaproteobacteria	Syntrophobacterales	Syntrophobacteraceae	Desulfovirga	adipica	More
d22e56528d50d01eadc5c48ed82486c8	2.34239e-05	1.33333	0	Bulk soil_Root surface & Rhizosphere	2326	0.001	Bacteria	Proteobacteria	Deltaproteobacteria	Myxococcales	Unidentified	Unidentified	Unidentified	Less
fcf3113e61e8bad4286ee32a0a7331ff	2.34239e-05	0	1.33333	Bulk soil_Root surface & Rhizosphere	2327	0.001	Bacteria	Proteobacteria	Deltaproteobacteria	Desulfuromonadales	Pelobacteraceae	Desulfuromonas	Unidentified	More
c258e1923d71aff9b939beee395abad4	2.29359e-05	1.08333	0.333333	Bulk soil_Root surface & Rhizosphere	2333	0.033	Bacteria	Proteobacteria	Deltaproteobacteria	Unidentified	Unidentified	Unidentified	Unidentified	Less
c65d262af192280524b45891c13ee358	2.24479e-05	0.583333	0.833333	Bulk soil_Root surface & Rhizosphere	2336	0.027	Bacteria	OD1	Unidentified	Unidentified	Unidentified	Unidentified	Unidentified	Less
38ff0d9a8e8409a328d210a5a98b3179	2.24479e-05	1.16667	0.166667	Bulk soil_Root surface & Rhizosphere	2337	0.027	Bacteria	Unidentified	Unidentified	Unidentified	Unidentified	Unidentified	Unidentified	Less
7aef0616647a4d87890e27b1ea64dc01	2.19599e-05	0	1.25	Bulk soil_Root surface & Rhizosphere	2338	0.001	Bacteria	Unidentified	Unidentified	Unidentified	Unidentified	Unidentified	Unidentified	More
c4097104d329258d869a56c7dade5367	2.19599e-05	0	1.25	Bulk soil_Root surface & Rhizosphere	2340	0.001	Bacteria	Unidentified	Unidentified	Unidentified	Unidentified	Unidentified	Unidentified	More
a89a80bdc7e53d3a00898464ac687551	2.19599e-05	1.25	0	Bulk soil_Root surface & Rhizosphere	2343	0.001	Bacteria	Chloroflexi	Thermomicrobia	Sphaerobacterales	Unidentified	Unidentified	Unidentified	Less
e96601fa179991e52a5e38d8fa4649de	2.19599e-05	0	1.25	Bulk soil_Root surface & Rhizosphere	2344	0.001	Bacteria	Chloroflexi	C	Unidentified	Unidentified	Unidentified	Unidentified	More
80c558e1a58e92488a5d635dae2102f2	2.19599e-05	1.08333	0.333333	Bulk soil_Root surface & Rhizosphere	2345	0.024	Bacteria	Chloroflexi	Dehalococcoidetes	Dehalococcoidales	Unidentified	Unidentified	Unidentified	Less
9344409a02a7be65ca2c64def1edef1b	2.19599e-05	1.25	0	Bulk soil_Root surface & Rhizosphere	2346	0.001	Bacteria	Unidentified	Unidentified	Unidentified	Unidentified	Unidentified	Unidentified	Less
4ce76e8bbadf38ea8c7d3945779014e5	2.19599e-05	1.25	0	Bulk soil_Root surface & Rhizosphere	2347	0.001	Bacteria	Chloroflexi	Dehalococcoidetes	Dehalococcoidales	Unidentified	Unidentified	Unidentified	Less
fe14cba5cb5920de9a7f26d524e03e4d	2.19599e-05	1.25	0	Bulk soil_Root surface & Rhizosphere	2348	0.018	Bacteria	Unidentified	Unidentified	Unidentified	Unidentified	Unidentified	Unidentified	Less
0c845edc352ab6cb42d7376f6c109a03	2.19599e-05	0	1.25	Bulk soil_Root surface & Rhizosphere	2349	0.001	Bacteria	Chloroflexi	Anaerolineae	Anaerolineales	Anaerolinaceae	Unidentified	Unidentified	More
5fd1cd18ecc5e67406de2abe2a362631	2.19599e-05	0	1.25	Bulk soil_Root surface & Rhizosphere	2350	0.001	Bacteria	Chloroflexi	Anaerolineae	Anaerolineales	Anaerolinaceae	Anaerolinea	Unidentified	More
80b3fb8a0766789831fc64a4cebf6197	2.19599e-05	0	1.25	Bulk soil_Root surface & Rhizosphere	2351	0.001	Bacteria	Unidentified	Unidentified	Unidentified	Unidentified	Unidentified	Unidentified	More
8597b51ce53547bf456a8ce2017ca5ee	2.19599e-05	1.25	0	Bulk soil_Root surface & Rhizosphere	2354	0.001	Bacteria	Unidentified	Unidentified	Unidentified	Unidentified	Unidentified	Unidentified	Less
11cf28b61e7fc14a6fcbbeac32a9d5f4	2.19599e-05	1.25	0	Bulk soil_Root surface & Rhizosphere	2355	0.001	Bacteria	Unidentified	Unidentified	Unidentified	Unidentified	Unidentified	Unidentified	Less
0877d757414791e082dba5e14ff71909	2.19599e-05	0	1.25	Bulk soil_Root surface & Rhizosphere	2356	0.001	Bacteria	Armatimonadetes	SJA-176	RB	Unidentified	Unidentified	Unidentified	More
737458c95971419b1dcafeea59760fe6	2.19599e-05	1.25	0	Bulk soil_Root surface & Rhizosphere	2357	0.001	Bacteria	Spirochaetes	Spirochaetes	Spirochaetales	Spirochaetaceae	HAW-RM37	Unidentified	Less
02445c87dc9f83f089c95769bffd3d37	2.19599e-05	1.25	0	Bulk soil_Root surface & Rhizosphere	2359	0.001	Bacteria	Actinobacteria	Actinobacteria	Actinomycetales	Streptomycetaceae	Streptomyces	Unidentified	Less
b7bd993fe5fdb52a5ce624e72009a22c	2.19599e-05	1.25	0	Bulk soil_Root surface & Rhizosphere	2360	0.001	Bacteria	Actinobacteria	Actinobacteria	Actinomycetales	Nocardiaceae	Skermania	piniformis	Less
076d5e85f2a7f9d6867dc5e1a62ed6d6	2.19599e-05	0	1.25	Bulk soil_Root surface & Rhizosphere	2361	0.001	Bacteria	Actinobacteria	Actinobacteria	Actinomycetales	Mycobacteriaceae	Mycobacterium	celatum	More
8fb4cd7ab55dfe45ba83e8e26cdac2c7	2.19599e-05	1.25	0	Bulk soil_Root surface & Rhizosphere	2362	0.001	Bacteria	Acidobacteria	Solibacteres	Solibacterales	OPB3	Unidentified	Unidentified	Less
621c3ce65ba5f1fff58bb32411ef6a4c	2.19599e-05	0	1.25	Bulk soil_Root surface & Rhizosphere	2363	0.001	Bacteria	Acidobacteria	Solibacteres	Solibacterales	AKIW659	Unidentified	Unidentified	More
c66ca06a78e309808fddc8df37e23b59	2.19599e-05	1.25	0	Bulk soil_Root surface & Rhizosphere	2367	0.001	Bacteria	Firmicutes	Unidentified	Unidentified	Unidentified	Unidentified	Unidentified	Less
22ba224cf52df86db0ce0cb24dcbc085	2.19599e-05	1.25	0	Bulk soil_Root surface & Rhizosphere	2368	0.001	Bacteria	Firmicutes	Clostridia	Clostridiales	Clostridiaceae	Clostridium	Unidentified	Less
1e7ab45658fc7b83ed36bb60a2cc86ee	2.19599e-05	1.25	0	Bulk soil_Root surface & Rhizosphere	2369	0.001	Bacteria	Firmicutes	Clostridia	Clostridiales	Ruminococcaceae	Unidentified	Unidentified	Less
e86665050f65b0df9916965be9ad397a	2.19599e-05	0	1.25	Bulk soil_Root surface & Rhizosphere	2370	0.001	Bacteria	Firmicutes	Clostridia	Clostridiales	Lachnospiraceae	Clostridium	Unidentified	More
33f337808cd204c1b6a1b8b2d8256933	2.19599e-05	0	1.25	Bulk soil_Root surface & Rhizosphere	2371	0.001	Bacteria	Firmicutes	Clostridia	Clostridiales	Lachnospiraceae	Clostridium	Unidentified	More
2ea869e228f9724957092fd0d3fe3cc0	2.19599e-05	0	1.25	Bulk soil_Root surface & Rhizosphere	2373	0.001	Bacteria	Proteobacteria	Deltaproteobacteria	MIZ46	Unidentified	Unidentified	Unidentified	More
077446a22a410f0578d5817c38bb6ca1	2.19599e-05	0	1.25	Bulk soil_Root surface & Rhizosphere	2374	0.001	Bacteria	Proteobacteria	Betaproteobacteria	Rhodocyclales	Rhodocyclaceae	Georgfuchsia	toluolica	More
06afb5c32352351eb72cfe85f69bf9b8	2.19599e-05	0	1.25	Bulk soil_Root surface & Rhizosphere	2375	0.001	Bacteria	Proteobacteria	Gammaproteobacteria	Enterobacteriales	Enterobacteriaceae	Unidentified	Unidentified	More
a9ffa3f512c86a61453cc94b972993ee	2.19599e-05	0	1.25	Bulk soil_Root surface & Rhizosphere	2378	0.001	Bacteria	Bacteroidetes	Bacteroidia	Bacteroidales	Unidentified	Unidentified	Unidentified	More
a4a8b7db06b585c90b23fff8fbc84f30	2.19599e-05	0	1.25	Bulk soil_Root surface & Rhizosphere	2379	0.001	Bacteria	Verrucomicrobia	Pedosphaerae	Pedosphaerales	Pedosphaeraceae	Unidentified	Unidentified	More
50ba927b1af1d9e1279cbd5a6d28b954	2.19599e-05	1.25	0	Bulk soil_Root surface & Rhizosphere	2381	0.001	Bacteria	Proteobacteria	Deltaproteobacteria	Myxococcales	Cystobacteraceae	Cystobacter	Unidentified	Less
9ac19b28ce1ac077ca074892762f0d4e	2.19599e-05	1.16667	0.166667	Bulk soil_Root surface & Rhizosphere	2383	0.002	Bacteria	Proteobacteria	Deltaproteobacteria	Desulfobacterales	Desulfobulbaceae	Desulfobulbus	rhabdoformis	Less
91c849200096be7114b136d4fe0a02b1	2.19599e-05	0	1.25	Bulk soil_Root surface & Rhizosphere	2384	0.001	Bacteria	Proteobacteria	Deltaproteobacteria	Syntrophobacterales	Syntrophobacteraceae	Desulfovirga	adipica	More
c52f2b1b15a8adbba905e8064878dc9c	2.19599e-05	0	1.25	Bulk soil_Root surface & Rhizosphere	2385	0.001	Bacteria	Proteobacteria	Deltaproteobacteria	Myxococcales	Unidentified	Unidentified	Unidentified	More
5dfea04af4b92b5d48f67d12eb290fd6	2.19599e-05	0	1.25	Bulk soil_Root surface & Rhizosphere	2386	0.001	Bacteria	Proteobacteria	Deltaproteobacteria	Myxococcales	Unidentified	Unidentified	Unidentified	More
dba76bb2e122c196d0a3316185679a2a	2.19599e-05	1.25	0	Bulk soil_Root surface & Rhizosphere	2387	0.001	Bacteria	Proteobacteria	Deltaproteobacteria	Myxococcales	Polyangiaceae	Unidentified	Unidentified	Less
4372a58a7beadd6ea587a9638f8e0caa	2.19599e-05	0	1.25	Bulk soil_Root surface & Rhizosphere	2388	0.001	Bacteria	Proteobacteria	Deltaproteobacteria	Myxococcales	Polyangiaceae	Unidentified	Unidentified	More
8952ef2ab16c3b419c716e8fcd12ea9f	2.19599e-05	0	1.25	Bulk soil_Root surface & Rhizosphere	2389	0.001	Bacteria	Proteobacteria	Deltaproteobacteria	Myxococcales	Unidentified	Unidentified	Unidentified	More
1e52b24665569141cb266e59b84159a1	2.19599e-05	0	1.25	Bulk soil_Root surface & Rhizosphere	2391	0.001	Bacteria	Proteobacteria	Deltaproteobacteria	Desulfuromonadales	Pelobacteraceae	Desulfuromonas	michiganensis	More
6da512043d6d9472a09bc9cf7677128c	2.19599e-05	1.25	0	Bulk soil_Root surface & Rhizosphere	2392	0.001	Bacteria	Unidentified	Unidentified	Unidentified	Unidentified	Unidentified	Unidentified	Less
38f78d79a1c586670942e2367e4d8831	2.19599e-05	0	1.25	Bulk soil_Root surface & Rhizosphere	2393	0.001	Bacteria	Proteobacteria	Betaproteobacteria	Hydrogenophilales	Hydrogenophilaceae	Unidentified	Unidentified	More
c6205aa32f226b188d653e19b10bd68f	2.19599e-05	1.25	0	Bulk soil_Root surface & Rhizosphere	2394	0.007	Bacteria	Proteobacteria	Gammaproteobacteria	Unidentified	Unidentified	Unidentified	Unidentified	Less
0f804761330298d3a3a2ae5bb7aea5a2	2.14719e-05	1.16667	0.0833333	Bulk soil_Root surface & Rhizosphere	2397	0.026	Bacteria	Actinobacteria	Actinobacteria	Unidentified	Unidentified	Unidentified	Unidentified	Less
c77ac5a5aea9a7241e105bc306360909	2.12279e-05	0.833333	0.5	Bulk soil_Root surface & Rhizosphere	2399	0.045	Bacteria	Chloroflexi	Anaerolineae	SJA-15	Unidentified	Unidentified	Unidentified	Less
42996877f2b5a4f354e6d052aeab91d4	2.07399e-05	1	0.333333	Bulk soil_Root surface & Rhizosphere	2406	0.016	Bacteria	Unidentified	Unidentified	Unidentified	Unidentified	Unidentified	Unidentified	Less
4a65c3d83ea0c31cdb2903df02453433	2.04959e-05	0	1.16667	Bulk soil_Root surface & Rhizosphere	2410	0.001	Bacteria	TM7	TM7-1	Unidentified	Unidentified	Unidentified	Unidentified	More
2344ed4531a89545cfd9f3bbb194f8b4	2.04959e-05	0	1.16667	Bulk soil_Root surface & Rhizosphere	2411	0.001	Bacteria	Unidentified	Unidentified	Unidentified	Unidentified	Unidentified	Unidentified	More
643f9941d981100bbe4a2337ce0733ed	2.04959e-05	1.16667	0	Bulk soil_Root surface & Rhizosphere	2412	0.001	Bacteria	Elusimicrobia	Elusimicrobia	IIb	Unidentified	Unidentified	Unidentified	Less
55d0d4637cb90970707475a90f608598	2.04959e-05	1.16667	0	Bulk soil_Root surface & Rhizosphere	2413	0.001	Bacteria	Unidentified	Unidentified	Unidentified	Unidentified	Unidentified	Unidentified	Less
a2c0b1af9c9b37f0e687c937559674bb	2.04959e-05	1.16667	0	Bulk soil_Root surface & Rhizosphere	2414	0.001	Bacteria	Unidentified	Unidentified	Unidentified	Unidentified	Unidentified	Unidentified	Less
34e6094e1d53a0bb4a5e5e4eac54a5ff	2.04959e-05	1.16667	0	Bulk soil_Root surface & Rhizosphere	2415	0.001	Bacteria	Unidentified	Unidentified	Unidentified	Unidentified	Unidentified	Unidentified	Less
dd005d0ff0752b5baf6fef23ce446bdb	2.04959e-05	0	1.16667	Bulk soil_Root surface & Rhizosphere	2416	0.001	Bacteria	Chloroflexi	Anaerolineae	A31	Unidentified	Unidentified	Unidentified	More
525c925cb94825c9bce2b11a564e47ea	2.04959e-05	1.16667	0	Bulk soil_Root surface & Rhizosphere	2417	0.001	Bacteria	Chloroflexi	Anaerolineae	A31	Unidentified	Unidentified	Unidentified	Less
52b8461994af801e98fd045f18ff695e	2.04959e-05	1.16667	0	Bulk soil_Root surface & Rhizosphere	2418	0.001	Bacteria	Unidentified	Unidentified	Unidentified	Unidentified	Unidentified	Unidentified	Less
e37e6de951ef31dd20c72bbedee5341d	2.04959e-05	1.16667	0	Bulk soil_Root surface & Rhizosphere	2420	0.001	Bacteria	Actinobacteria	Thermoleophilia	Gaiellales	Gaiellaceae	Gaiella	occulta	Less
c81c0977b56cd48f25965a626c52e67b	2.04959e-05	1.16667	0	Bulk soil_Root surface & Rhizosphere	2421	0.001	Bacteria	Actinobacteria	Actinobacteria	Actinomycetales	Unidentified	Unidentified	Unidentified	Less
c46429ac98ff90fb06c3b1b25416026a	2.04959e-05	1.16667	0	Bulk soil_Root surface & Rhizosphere	2422	0.001	Bacteria	Actinobacteria	Actinobacteria	Actinomycetales	Streptomycetaceae	Unidentified	Unidentified	Less
5aa19157261bab9cdd2c62a2a1bfc0cc	2.04959e-05	1.16667	0	Bulk soil_Root surface & Rhizosphere	2423	0.001	Bacteria	Actinobacteria	Actinobacteria	Actinomycetales	Streptomycetaceae	Streptomyces	Unidentified	Less
9baf92f2d5b635ad8d549ba929632f39	2.04959e-05	1.16667	0	Bulk soil_Root surface & Rhizosphere	2425	0.001	Bacteria	Actinobacteria	Actinobacteria	Actinomycetales	Pseudonocardiaceae	Saccharomonospora	Unidentified	Less
7a2bb6921f487ba5a250e44eb5351e19	2.04959e-05	1.16667	0	Bulk soil_Root surface & Rhizosphere	2426	0.001	Bacteria	Actinobacteria	Actinobacteria	Actinomycetales	Streptosporangiaceae	Unidentified	Unidentified	Less
5f4b1241dd8b957110e1a2c6e6acf39f	2.04959e-05	0	1.16667	Bulk soil_Root surface & Rhizosphere	2427	0.001	Bacteria	Unidentified	Unidentified	Unidentified	Unidentified	Unidentified	Unidentified	More
06207d97e7c0e65b1ffcb75d4ec5f4a1	2.04959e-05	0	1.16667	Bulk soil_Root surface & Rhizosphere	2429	0.001	Bacteria	Firmicutes	Unidentified	Unidentified	Unidentified	Unidentified	Unidentified	More
fd5d3ab91e2a8e990f1fa20c9a5503f1	2.04959e-05	0	1.16667	Bulk soil_Root surface & Rhizosphere	2430	0.001	Bacteria	Firmicutes	Bacilli	Bacillales	Bacillaceae	Unidentified	Unidentified	More
1a2726829de06a2ecc1491d3fc5ad5ab	2.04959e-05	1.16667	0	Bulk soil_Root surface & Rhizosphere	2431	0.001	Bacteria	Firmicutes	Bacilli	Bacillales	Planococcaceae	Unidentified	Unidentified	Less
bcc1fe5db172a7b293d62173ed931a7c	2.04959e-05	1.16667	0	Bulk soil_Root surface & Rhizosphere	2432	0.001	Bacteria	Firmicutes	Clostridia	Clostridiales	Clostridiaceae	Clostridium	Unidentified	Less
888aad96cd342237f934bb25d5ef6b41	2.04959e-05	1.16667	0	Bulk soil_Root surface & Rhizosphere	2433	0.001	Bacteria	Firmicutes	Clostridia	Clostridiales	Clostridiaceae	Clostridium	pasteurianum	Less
fdae5c2e87c17aeb0fb611ccfef0b887	2.04959e-05	0	1.16667	Bulk soil_Root surface & Rhizosphere	2434	0.001	Bacteria	Firmicutes	Clostridia	Clostridiales	Ruminococcaceae	Bacteroides	cellulosolvens	More
853d99454c01b4e690c5b32a6753562d	2.04959e-05	1.16667	0	Bulk soil_Root surface & Rhizosphere	2435	0.001	Bacteria	Unidentified	Unidentified	Unidentified	Unidentified	Unidentified	Unidentified	Less
3cac68323a6022f6937bd8f3473f43b4	2.04959e-05	1.16667	0	Bulk soil_Root surface & Rhizosphere	2437	0.001	Bacteria	Unidentified	Unidentified	Unidentified	Unidentified	Unidentified	Unidentified	Less
0d85d9db51b0893f31ba5c1ba2577ae6	2.04959e-05	0	1.16667	Bulk soil_Root surface & Rhizosphere	2438	0.001	Bacteria	Acidobacteria	Acidobacteria-6	Unidentified	Unidentified	Unidentified	Unidentified	More
09fa6a68b754c4e76ca9514f9e5eae63	2.04959e-05	0	1.16667	Bulk soil_Root surface & Rhizosphere	2439	0.001	Bacteria	Acidobacteria	Holophagae	Holophagales	Holophagaceae	Holophaga	foetida	More
5db4a7f4d1ee21f3de31241eabf30ffc	2.04959e-05	1.16667	0	Bulk soil_Root surface & Rhizosphere	2440	0.001	Bacteria	Proteobacteria	Betaproteobacteria	Burkholderiales	Comamonadaceae	Acidovorax	avenae	Less
3320b6a9d0693c907de2035d7e43ba8c	2.04959e-05	1.16667	0	Bulk soil_Root surface & Rhizosphere	2441	0.001	Bacteria	Proteobacteria	Gammaproteobacteria	Unidentified	Unidentified	Unidentified	Unidentified	Less
a27d4ab3f3da902101ac3b0dfea47542	2.04959e-05	1.16667	0	Bulk soil_Root surface & Rhizosphere	2442	0.001	Bacteria	Proteobacteria	Gammaproteobacteria	Xanthomonadales	Xanthomonadaceae	Unidentified	Unidentified	Less
9cdf68d323f9d4bf69dfbf448691bf32	2.04959e-05	0	1.16667	Bulk soil_Root surface & Rhizosphere	2444	0.001	Bacteria	Proteobacteria	Alphaproteobacteria	Rhizobiales	Bradyrhizobiaceae	Unidentified	Unidentified	More
e8f9c46d940d1eeafba7b84bb7c871ea	2.04959e-05	0	1.16667	Bulk soil_Root surface & Rhizosphere	2445	0.001	Bacteria	Unidentified	Unidentified	Unidentified	Unidentified	Unidentified	Unidentified	More
ec90bec62d1a3a74618c427924242299	2.04959e-05	0	1.16667	Bulk soil_Root surface & Rhizosphere	2446	0.001	Bacteria	Bacteroidetes	Bacteroidia	Bacteroidales	Unidentified	Unidentified	Unidentified	More
f9f5e2d8bf607c84f0aed5da5fa82275	2.04959e-05	1.16667	0	Bulk soil_Root surface & Rhizosphere	2447	0.001	Bacteria	Bacteroidetes	Bacteroidia	Bacteroidales	Bacteroidaceae	Bacteroides	Unidentified	Less
987ee5ada7bf7ec5d7a0b4cc73731ab4	2.04959e-05	0	1.16667	Bulk soil_Root surface & Rhizosphere	2448	0.001	Bacteria	Bacteroidetes	Bacteroidia	Bacteroidales	Prevotellaceae	Prevotella	Unidentified	More
e580e556a903def48fa479f382fc54dd	2.04959e-05	0	1.16667	Bulk soil_Root surface & Rhizosphere	2449	0.001	Bacteria	Verrucomicrobia	Pedosphaerae	Pedosphaerales	Pedosphaeraceae	Unidentified	Unidentified	More
b70fa13333c694c8e684b7a2d3add462	2.04959e-05	1.16667	0	Bulk soil_Root surface & Rhizosphere	2450	0.001	Bacteria	Verrucomicrobia	Pedosphaerae	Pedosphaerales	Pedosphaeraceae	Unidentified	Unidentified	Less
624f3855f4b880828cf1b6b844e9d41e	2.04959e-05	1.16667	0	Bulk soil_Root surface & Rhizosphere	2451	0.001	Bacteria	Proteobacteria	Deltaproteobacteria	Myxococcales	Cystobacteraceae	Unidentified	Unidentified	Less
9db30690df1301ed523267ce15d6a4ed	2.04959e-05	0	1.16667	Bulk soil_Root surface & Rhizosphere	2452	0.001	Bacteria	Proteobacteria	Deltaproteobacteria	Myxococcales	Cystobacteraceae	Cystobacter	fuscus	More
d918a1dfa61b5593ea723038c52d8f3b	2.04959e-05	1.16667	0	Bulk soil_Root surface & Rhizosphere	2453	0.001	Bacteria	Proteobacteria	Deltaproteobacteria	Unidentified	Unidentified	Unidentified	Unidentified	Less
3e5eaae543ddfd5d1c837068310e33ad	2.04959e-05	0	1.16667	Bulk soil_Root surface & Rhizosphere	2454	0.001	Bacteria	Proteobacteria	Deltaproteobacteria	Unidentified	Unidentified	Unidentified	Unidentified	More
fa554e414fe9dbc59a7442c893f18d16	2.04959e-05	0	1.16667	Bulk soil_Root surface & Rhizosphere	2455	0.001	Bacteria	Proteobacteria	Deltaproteobacteria	Syntrophobacterales	Syntrophobacteraceae	Desulfovirga	adipica	More
2b764c2c807b7cf374633ad19b62cdda	2.04959e-05	0	1.16667	Bulk soil_Root surface & Rhizosphere	2456	0.001	Bacteria	Proteobacteria	Deltaproteobacteria	Syntrophobacterales	Syntrophobacteraceae	Desulfovirga	adipica	More
13feb96fc52c56ee29be6dfa648a48b7	2.04959e-05	1.16667	0	Bulk soil_Root surface & Rhizosphere	2457	0.001	Bacteria	Proteobacteria	Deltaproteobacteria	Myxococcales	Polyangiaceae	Unidentified	Unidentified	Less
cc3f119f6f9644fc57a167fbaf020cdc	2.00079e-05	0.5	0.833333	Bulk soil_Root surface & Rhizosphere	2460	0.028	Bacteria	Chloroflexi	P2-11E	Unidentified	Unidentified	Unidentified	Unidentified	Less
c8f5e185f854e830ccd630e1e0ce5b2d	1.97639e-05	0.75	0.5	Bulk soil_Root surface & Rhizosphere	2464	0.041	Bacteria	Unidentified	Unidentified	Unidentified	Unidentified	Unidentified	Unidentified	Less
19c874c99fe63db3efbc8c0a6f3d46e4	1.90319e-05	0	1.08333	Bulk soil_Root surface & Rhizosphere	2468	0.001	Bacteria	WS6	SC72	Unidentified	Unidentified	Unidentified	Unidentified	More
aa3ff6fbe3329a8aba49e905e5811d18	1.90319e-05	1.08333	0	Bulk soil_Root surface & Rhizosphere	2469	0.041	Bacteria	Unidentified	Unidentified	Unidentified	Unidentified	Unidentified	Unidentified	Less
28e63d1862862f850964a5fe9d7be21b	1.90319e-05	0	1.08333	Bulk soil_Root surface & Rhizosphere	2471	0.001	Bacteria	Chloroflexi	Anaerolineae	Anaerolineales	Anaerolinaceae	Leptolinea	tardivitalis	More
3c2599acc7a6cc282ec116f9be9a3627	1.90319e-05	1.08333	0	Bulk soil_Root surface & Rhizosphere	2472	0.001	Bacteria	Unidentified	Unidentified	Unidentified	Unidentified	Unidentified	Unidentified	Less
dcada3d045630f57aa92762a5e8bcef5	1.90319e-05	1.08333	0	Bulk soil_Root surface & Rhizosphere	2474	0.001	Bacteria	Actinobacteria	Actinobacteria	Actinomycetales	Unidentified	Unidentified	Unidentified	Less
6e5b40be2db849d6655d93089a100532	1.90319e-05	0	1.08333	Bulk soil_Root surface & Rhizosphere	2475	0.001	Bacteria	Unidentified	Unidentified	Unidentified	Unidentified	Unidentified	Unidentified	More
e73b3b4ff94ad9e21b2feb8c699a0791	1.90319e-05	1.08333	0	Bulk soil_Root surface & Rhizosphere	2477	0.001	Bacteria	Acidobacteria	Solibacteres	Solibacterales	Unidentified	Unidentified	Unidentified	Less
6b628ed63b311e20fd12bbd89f920159	1.90319e-05	1.08333	0	Bulk soil_Root surface & Rhizosphere	2482	0.001	Bacteria	Unidentified	Unidentified	Unidentified	Unidentified	Unidentified	Unidentified	Less
ee06f4d358eee83602986fd97872e96f	1.90319e-05	0	1.08333	Bulk soil_Root surface & Rhizosphere	2483	0.001	Bacteria	Bacteroidetes	Bacteroidia	Bacteroidales	Unidentified	Unidentified	Unidentified	More
bdaf28160ebb27da13b7a3f21648e021	1.90319e-05	1.08333	0	Bulk soil_Root surface & Rhizosphere	2484	0.001	Bacteria	Verrucomicrobia	Pedosphaerae	Pedosphaerales	Pedosphaeraceae	Unidentified	Unidentified	Less
ee8b32c9f981db83e2cbe8ae59a96835	1.90319e-05	0	1.08333	Bulk soil_Root surface & Rhizosphere	2485	0.001	Bacteria	OD1	Unidentified	Unidentified	Unidentified	Unidentified	Unidentified	More
d7610f328c49bf3d3a3ebcff0a9cdea6	1.90319e-05	1.08333	0	Bulk soil_Root surface & Rhizosphere	2486	0.001	Bacteria	Chloroflexi	Thermomicrobia	Sphaerobacterales	Unidentified	Unidentified	Unidentified	Less
b837057d68007d095ed77e6180ef557d	1.90319e-05	1.08333	0	Bulk soil_Root surface & Rhizosphere	2487	0.001	Bacteria	Unidentified	Unidentified	Unidentified	Unidentified	Unidentified	Unidentified	Less
0a66f76b06cf75f36372ce4abbba04fe	1.90319e-05	1.08333	0	Bulk soil_Root surface & Rhizosphere	2488	0.001	Bacteria	Unidentified	Unidentified	Unidentified	Unidentified	Unidentified	Unidentified	Less
d4d172f98390cc160cb83c9ad59ea82a	1.90319e-05	0	1.08333	Bulk soil_Root surface & Rhizosphere	2489	0.001	Bacteria	Unidentified	Unidentified	Unidentified	Unidentified	Unidentified	Unidentified	More
21bf79bd50a0a4bfd463112d04ef9ccb	1.90319e-05	0	1.08333	Bulk soil_Root surface & Rhizosphere	2490	0.001	Bacteria	Chloroflexi	Anaerolineae	Anaerolineales	Anaerolinaceae	Unidentified	Unidentified	More
bb767f7bb391719e516b2965234fe734	1.90319e-05	0	1.08333	Bulk soil_Root surface & Rhizosphere	2491	0.001	Bacteria	Unidentified	Unidentified	Unidentified	Unidentified	Unidentified	Unidentified	More
0f81d96b8667c3ef3874898f7f94ae3c	1.90319e-05	1.08333	0	Bulk soil_Root surface & Rhizosphere	2492	0.001	Bacteria	Unidentified	Unidentified	Unidentified	Unidentified	Unidentified	Unidentified	Less
068b39ef13226cbd3e8075e17342647e	1.90319e-05	1.08333	0	Bulk soil_Root surface & Rhizosphere	2493	0.001	Bacteria	Actinobacteria	Thermoleophilia	Solirubrobacterales	Unidentified	Unidentified	Unidentified	Less
276e5fae6a0124a1dca3941a6c0953ba	1.90319e-05	1.08333	0	Bulk soil_Root surface & Rhizosphere	2494	0.001	Bacteria	Actinobacteria	Thermoleophilia	Solirubrobacterales	Unidentified	Unidentified	Unidentified	Less
2c7e385fdb333f11af03ec20f2c66dbb	1.90319e-05	0	1.08333	Bulk soil_Root surface & Rhizosphere	2495	0.001	Bacteria	Actinobacteria	Actinobacteria	Actinomycetales	Propionibacteriaceae	Unidentified	Unidentified	More
7ad2f78262e43f905bc386353514555f	1.90319e-05	1.08333	0	Bulk soil_Root surface & Rhizosphere	2497	0.001	Bacteria	Actinobacteria	Actinobacteria	Actinomycetales	Unidentified	Unidentified	Unidentified	Less
da83d915933013412f0529f7c16271be	1.90319e-05	1.08333	0	Bulk soil_Root surface & Rhizosphere	2498	0.001	Bacteria	Acidobacteria	Solibacteres	Solibacterales	AKIW659	Unidentified	Unidentified	Less
5795d116001803677b8e57a0d1bcd88e	1.90319e-05	0	1.08333	Bulk soil_Root surface & Rhizosphere	2499	0.001	Bacteria	Acidobacteria	Acidobacteriia	Acidobacteriales	Acidobacteriaceae	Unidentified	Unidentified	More
b5d31676ca4f0a81c0b36a009fc727ad	1.90319e-05	1.08333	0	Bulk soil_Root surface & Rhizosphere	2500	0.001	Bacteria	Nitrospirae	Nitrospira	Nitrospirales	Unidentified	Unidentified	Unidentified	Less
e95c2a38d88affaf4f308735b439bfd3	1.90319e-05	1.08333	0	Bulk soil_Root surface & Rhizosphere	2504	0.001	Bacteria	Firmicutes	Clostridia	Unidentified	Unidentified	Unidentified	Unidentified	Less
e64b1e086f00416d232e87e589387901	1.90319e-05	0.916667	0.25	Bulk soil_Root surface & Rhizosphere	2505	0.024	Bacteria	Unidentified	Unidentified	Unidentified	Unidentified	Unidentified	Unidentified	Less
e7756f7984b452daa1bf5948d9f8a9d0	1.90319e-05	0	1.08333	Bulk soil_Root surface & Rhizosphere	2506	0.001	Bacteria	Lentisphaerae	Unidentified	Unidentified	Unidentified	Unidentified	Unidentified	More
ba2d54ed47997e1a290d33126a60dc14	1.90319e-05	0	1.08333	Bulk soil_Root surface & Rhizosphere	2512	0.001	Bacteria	Firmicutes	Clostridia	Clostridiales	Ruminococcaceae	Clostridium	Unidentified	More
9b4b3b46dded50521a6fcbc77681fa22	1.90319e-05	0	1.08333	Bulk soil_Root surface & Rhizosphere	2513	0.001	Bacteria	Firmicutes	Clostridia	Clostridiales	Ruminococcaceae	Unidentified	Unidentified	More
1f2d794bd7570ef1929823b1ee1b96e1	1.90319e-05	1.08333	0	Bulk soil_Root surface & Rhizosphere	2514	0.001	Bacteria	Unidentified	Unidentified	Unidentified	Unidentified	Unidentified	Unidentified	Less
d64bd42db43ef1e36725c8fac2c9f9c0	1.90319e-05	0	1.08333	Bulk soil_Root surface & Rhizosphere	2515	0.001	Bacteria	Proteobacteria	Betaproteobacteria	Burkholderiales	Oxalobacteraceae	Unidentified	Unidentified	More
b289cbb1b281f82824a4796882c7203b	1.90319e-05	1.08333	0	Bulk soil_Root surface & Rhizosphere	2517	0.001	Bacteria	Proteobacteria	Alphaproteobacteria	Rhodospirillales	Rhodospirillaceae	Reyranella	massiliensis	Less
68249ca2f11b02f015f7f3168c216bc7	1.90319e-05	0	1.08333	Bulk soil_Root surface & Rhizosphere	2519	0.001	Bacteria	Proteobacteria	Alphaproteobacteria	Sphingomonadales	Erythrobacteraceae	Porphyrobacter	Unidentified	More
0449fa00d888cca1b0206fd78e669846	1.90319e-05	0	1.08333	Bulk soil_Root surface & Rhizosphere	2521	0.001	Bacteria	Chlorobi	Ignavibacteria	Ignavibacteriales	Unidentified	Unidentified	Unidentified	More
3bf70ec5cf526d40a71e33d23d6dae02	1.90319e-05	0	1.08333	Bulk soil_Root surface & Rhizosphere	2522	0.001	Bacteria	Proteobacteria	Deltaproteobacteria	Desulfovibrionales	Desulfovibrionaceae	Desulfovibrio	Unidentified	More
290c4db5f568145878560f43bdf5c789	1.90319e-05	1.08333	0	Bulk soil_Root surface & Rhizosphere	2524	0.001	Bacteria	Proteobacteria	Deltaproteobacteria	Myxococcales	Cystobacteraceae	Cystobacter	Unidentified	Less
605e6f781e3a79ce0f3ee59bae9eb76e	1.90319e-05	0	1.08333	Bulk soil_Root surface & Rhizosphere	2525	0.001	Bacteria	Proteobacteria	Deltaproteobacteria	GW-28	Unidentified	Unidentified	Unidentified	More
f45395f225130df24c4f5436b7ca96d9	1.90319e-05	0	1.08333	Bulk soil_Root surface & Rhizosphere	2526	0.001	Bacteria	Proteobacteria	Deltaproteobacteria	Syntrophobacterales	Syntrophobacteraceae	Desulfovirga	adipica	More
50f5dd0535624b51f0e389fbdf0aa18a	1.90319e-05	1.08333	0	Bulk soil_Root surface & Rhizosphere	2527	0.001	Bacteria	Proteobacteria	Deltaproteobacteria	Syntrophobacterales	Syntrophobacteraceae	Desulfovirga	adipica	Less
69631f30d7a3d5506d4df37730b17bfe	1.90319e-05	1.08333	0	Bulk soil_Root surface & Rhizosphere	2528	0.001	Bacteria	Proteobacteria	Deltaproteobacteria	Myxococcales	Unidentified	Unidentified	Unidentified	Less
1ce70f9bfd4cad4f93b09e042d173260	1.90319e-05	1.08333	0	Bulk soil_Root surface & Rhizosphere	2529	0.001	Bacteria	Proteobacteria	Deltaproteobacteria	Myxococcales	Unidentified	Unidentified	Unidentified	Less
660f7da28382ad5815c24a9984db1ecf	1.90319e-05	1.08333	0	Bulk soil_Root surface & Rhizosphere	2530	0.001	Bacteria	Proteobacteria	Deltaproteobacteria	Myxococcales	Unidentified	Unidentified	Unidentified	Less
b3f869ea8f58aaca159bb3ae2130d63d	1.82999e-05	0.916667	0.25	Bulk soil_Root surface & Rhizosphere	2536	0.009	Bacteria	Chloroflexi	Ktedonobacteria	Thermogemmatisporales	Thermogemmatisporaceae	Unidentified	Unidentified	Less
a5a1eb1eff5f98faaf52169e41f056d2	1.82999e-05	0.25	0.916667	Bulk soil_Root surface & Rhizosphere	2537	0.007	Bacteria	Armatimonadetes	Fimbriimonadia	Fimbriimonadales	Fimbriimonadaceae	Unidentified	Unidentified	Less
4fea7071aeab568185d5abeec815a83a	1.78119e-05	0.833333	0.25	Bulk soil_Root surface & Rhizosphere	2541	0.049	Bacteria	Proteobacteria	Deltaproteobacteria	Desulfobacterales	Desulfobacteraceae	Unidentified	Unidentified	Less
70cd5a264ee21ab237e6e0d432cf953c	1.75679e-05	0	1	Bulk soil_Root surface & Rhizosphere	2542	0.001	Bacteria	OD1	Unidentified	Unidentified	Unidentified	Unidentified	Unidentified	More
ee0a3208f134c4f40baa199ef1708e31	1.75679e-05	0	1	Bulk soil_Root surface & Rhizosphere	2543	0.001	Bacteria	OD1	ABY1	Unidentified	Unidentified	Unidentified	Unidentified	More
6e9858acd758960ad6bda293be7024b9	1.75679e-05	0.833333	0.333333	Bulk soil_Root surface & Rhizosphere	2544	0.013	Bacteria	OD1	Unidentified	Unidentified	Unidentified	Unidentified	Unidentified	Less
7550192e663781c9dd710b40d07d0342	1.75679e-05	0	1	Bulk soil_Root surface & Rhizosphere	2545	0.001	Bacteria	OP11	OP11-4	Unidentified	Unidentified	Unidentified	Unidentified	More
282ffcc0c1cb1f236c22349fbe043208	1.75679e-05	1	0	Bulk soil_Root surface & Rhizosphere	2547	0.001	Bacteria	Elusimicrobia	Elusimicrobia	FAC88	Unidentified	Unidentified	Unidentified	Less
e0bebcdacf9fa66d3e97ca62fa38ef6f	1.75679e-05	1	0	Bulk soil_Root surface & Rhizosphere	2549	0.001	Bacteria	Unidentified	Unidentified	Unidentified	Unidentified	Unidentified	Unidentified	Less
2d737004576d85d101317b473316314c	1.75679e-05	0.833333	0.25	Bulk soil_Root surface & Rhizosphere	2552	0.027	Bacteria	Unidentified	Unidentified	Unidentified	Unidentified	Unidentified	Unidentified	Less
eb0b33faccdff4b13d22e2f410d0c763	1.75679e-05	0	1	Bulk soil_Root surface & Rhizosphere	2554	0.001	Bacteria	Chloroflexi	Anaerolineae	Anaerolineales	Anaerolinaceae	Unidentified	Unidentified	More
1e66a0a087cb158d20e7cf2f9793d3a3	1.75679e-05	0	1	Bulk soil_Root surface & Rhizosphere	2555	0.001	Bacteria	Chloroflexi	Anaerolineae	Anaerolineales	Anaerolinaceae	Anaerolinea	Unidentified	More
1d9de0696d526dd9c5a6e27fa4a3ee46	1.75679e-05	1	0	Bulk soil_Root surface & Rhizosphere	2556	0.001	Bacteria	Chloroflexi	Anaerolineae	Anaerolineales	Anaerolinaceae	Unidentified	Unidentified	Less
9883ee004a4250df41c8719dbe9e875e	1.75679e-05	1	0	Bulk soil_Root surface & Rhizosphere	2558	0.001	Bacteria	Unidentified	Unidentified	Unidentified	Unidentified	Unidentified	Unidentified	Less
ca18f745590805f538671d815e637d77	1.75679e-05	0	1	Bulk soil_Root surface & Rhizosphere	2559	0.001	Bacteria	Chloroflexi	Anaerolineae	A31	Unidentified	Unidentified	Unidentified	More
9ed72d59d8b7a23b638655d11ec9fb43	1.75679e-05	1	0	Bulk soil_Root surface & Rhizosphere	2560	0.001	Bacteria	Unidentified	Unidentified	Unidentified	Unidentified	Unidentified	Unidentified	Less
78e3a693e393b19377dbb2604a9b9688	1.75679e-05	0	1	Bulk soil_Root surface & Rhizosphere	2561	0.001	Bacteria	Chloroflexi	Anaerolineae	Caldilineales	Caldilineaceae	Litorilinea	aerophila	More
804a2ddf76e27b1e004b7a4cd1b21984	1.75679e-05	1	0	Bulk soil_Root surface & Rhizosphere	2562	0.001	Bacteria	Chloroflexi	Anaerolineae	Unidentified	Unidentified	Unidentified	Unidentified	Less
17e59582f2debaea5cdd615d61d0df33	1.75679e-05	0	1	Bulk soil_Root surface & Rhizosphere	2563	0.001	Bacteria	Unidentified	Unidentified	Unidentified	Unidentified	Unidentified	Unidentified	More
e8f74f5b3fe71c56d1a76041bb088e8f	1.75679e-05	1	0	Bulk soil_Root surface & Rhizosphere	2564	0.001	Bacteria	Armatimonadetes	SJA-176	Unidentified	Unidentified	Unidentified	Unidentified	Less
8298c41f46ba7e4ea4c71ba292f4e012	1.75679e-05	0	1	Bulk soil_Root surface & Rhizosphere	2565	0.001	Bacteria	Spirochaetes	Spirochaetes	Spirochaetales	Spirochaetaceae	HAW-RM37	Unidentified	More
a625ec5b59974567219b53fe14fcdbeb	1.75679e-05	0	1	Bulk soil_Root surface & Rhizosphere	2567	0.001	Bacteria	Actinobacteria	Thermoleophilia	Gaiellales	Gaiellaceae	Gaiella	occulta	More
63dd4efec835e28f863e29278ddb4f98	1.75679e-05	1	0	Bulk soil_Root surface & Rhizosphere	2568	0.001	Bacteria	Actinobacteria	Unidentified	Unidentified	Unidentified	Unidentified	Unidentified	Less
edb20faa3b173820d63e508ec2cf73b4	1.75679e-05	0	1	Bulk soil_Root surface & Rhizosphere	2569	0.048	Bacteria	Actinobacteria	Coriobacteriia	Coriobacteriales	Coriobacteriaceae	Eggerthella	Unidentified	More
5ba413f7c71bc3e1c0a696caba5a19eb	1.75679e-05	0	1	Bulk soil_Root surface & Rhizosphere	2570	0.001	Bacteria	Actinobacteria	Actinobacteria	Actinomycetales	Streptomycetaceae	Streptomyces	Unidentified	More
4b4d0fdc94c9e6ec14d15d1dd452d31c	1.75679e-05	1	0	Bulk soil_Root surface & Rhizosphere	2572	0.001	Bacteria	Actinobacteria	Actinobacteria	Actinomycetales	Nocardiaceae	Nocardia	concava	Less
bb8d35180c315ea7327ef9586b4b95cf	1.75679e-05	1	0	Bulk soil_Root surface & Rhizosphere	2573	0.001	Bacteria	Actinobacteria	Actinobacteria	Actinomycetales	Thermomonosporaceae	Actinomadura	Unidentified	Less
2f96b9fdf183b6942087b49ff5552b53	1.75679e-05	1	0	Bulk soil_Root surface & Rhizosphere	2576	0.001	Bacteria	Acidobacteria	Solibacteres	Solibacterales	AKIW659	Unidentified	Unidentified	Less
0b6e89d6ac7f76977416afa6f458ee73	1.75679e-05	0	1	Bulk soil_Root surface & Rhizosphere	2577	0.001	Bacteria	Acidobacteria	Solibacteres	Solibacterales	OPB3	Unidentified	Unidentified	More
9019a687668e62f05924027be1aedfed	1.75679e-05	1	0	Bulk soil_Root surface & Rhizosphere	2579	0.001	Bacteria	Acidobacteria	Acidobacteriia	Acidobacteriales	Koribacteraceae	CandidatusKoribacter	Koribacter	Less
fe87c16a092710e73ec1b2d6b38dee12	1.75679e-05	0	1	Bulk soil_Root surface & Rhizosphere	2580	0.001	Bacteria	Acidobacteria	Acidobacteriia	Acidobacteriales	Koribacteraceae	CandidatusKoribacter	Koribacter	More
3320e8c644ff837784f9ad76b34caba7	1.75679e-05	0	1	Bulk soil_Root surface & Rhizosphere	2581	0.001	Bacteria	Acidobacteria	Acidobacteriia	Acidobacteriales	Koribacteraceae	CandidatusKoribacter	Koribacter	More
55eaf66978b8ba29cca5e7238af20745	1.75679e-05	0	1	Bulk soil_Root surface & Rhizosphere	2582	0.001	Bacteria	Acidobacteria	Acidobacteriia	Acidobacteriales	Acidobacteriaceae	Telmatobacter	bradus	More
093563a024d2069625d0582537085467	1.75679e-05	1	0	Bulk soil_Root surface & Rhizosphere	2583	0.001	Bacteria	Planctomycetes	Planctomycetia	Gemmatales	Isosphaeraceae	Nostocoida	limicola	Less
212a2939e2266b3d40c7d85c8fc274d6	1.75679e-05	0	1	Bulk soil_Root surface & Rhizosphere	2585	0.001	Bacteria	Firmicutes	Bacilli	Bacillales	Bacillaceae	Unidentified	Unidentified	More
88510c53e0fe17b3df9d26ca3e553b29	1.75679e-05	1	0	Bulk soil_Root surface & Rhizosphere	2586	0.001	Bacteria	Firmicutes	Clostridia	Clostridiales	Unidentified	Unidentified	Unidentified	Less
2eb413fd2529560c4b6575b9d9eb41a0	1.75679e-05	0	1	Bulk soil_Root surface & Rhizosphere	2587	0.001	Bacteria	Firmicutes	Clostridia	Clostridiales	Ruminococcaceae	Unidentified	Unidentified	More
4f4ec8cdddfd49d9f245ee6ab025b253	1.75679e-05	1	0	Bulk soil_Root surface & Rhizosphere	2590	0.001	Bacteria	SC4	Unidentified	Unidentified	Unidentified	Unidentified	Unidentified	Less
51e0fb5de792c2da23fe50446c181b9f	1.75679e-05	1	0	Bulk soil_Root surface & Rhizosphere	2592	0.001	Bacteria	Unidentified	Unidentified	Unidentified	Unidentified	Unidentified	Unidentified	Less
db19f46215de8708a3289d0feced0c44	1.75679e-05	1	0	Bulk soil_Root surface & Rhizosphere	2593	0.001	Bacteria	Unidentified	Unidentified	Unidentified	Unidentified	Unidentified	Unidentified	Less
3455b90e83a6e5790c864ce1196f9793	1.75679e-05	0	1	Bulk soil_Root surface & Rhizosphere	2594	0.001	Bacteria	Fibrobacteres	TG3	TG3-1	TSCOR	Unidentified	Unidentified	More
45c1ad905338befbbc0838e2c3e35e5b	1.75679e-05	1	0	Bulk soil_Root surface & Rhizosphere	2596	0.001	Bacteria	Proteobacteria	Betaproteobacteria	Hydrogenophilales	Hydrogenophilaceae	Unidentified	Unidentified	Less
048ee5f227dfa76243a4a0d3f7562272	1.75679e-05	1	0	Bulk soil_Root surface & Rhizosphere	2597	0.001	Bacteria	Proteobacteria	Betaproteobacteria	Unidentified	Unidentified	Unidentified	Unidentified	Less
23eec5a42780f9eb7bae2df54eeae04d	1.75679e-05	0	1	Bulk soil_Root surface & Rhizosphere	2599	0.001	Bacteria	Proteobacteria	Betaproteobacteria	Rhodocyclales	Rhodocyclaceae	Georgfuchsia	toluolica	More
ae9b7838487d6bf894f3a8ffdc330ba6	1.75679e-05	1	0	Bulk soil_Root surface & Rhizosphere	2600	0.001	Bacteria	Proteobacteria	Betaproteobacteria	Rhodocyclales	Rhodocyclaceae	Azoarcus	indigens	Less
652755c4c8a352fc3dc6ac659416d86b	1.75679e-05	1	0	Bulk soil_Root surface & Rhizosphere	2601	0.001	Bacteria	Proteobacteria	Gammaproteobacteria	Xanthomonadales	Xanthomonadaceae	Unidentified	Unidentified	Less
29d33f3841ad6bd3b9df02e595e14278	1.75679e-05	0	1	Bulk soil_Root surface & Rhizosphere	2602	0.001	Bacteria	Proteobacteria	Alphaproteobacteria	Rhodospirillales	Rhodospirillaceae	Unidentified	Unidentified	More
8a888dd3dc197ec815c58867775503f0	1.75679e-05	1	0	Bulk soil_Root surface & Rhizosphere	2603	0.001	Bacteria	Proteobacteria	Alphaproteobacteria	Rhizobiales	Rhizobiaceae	Rhizobium	daejeonense	Less
75b3817ddf118c77a7fc0607febe53db	1.75679e-05	1	0	Bulk soil_Root surface & Rhizosphere	2605	0.001	Bacteria	Proteobacteria	Deltaproteobacteria	Syntrophobacterales	Syntrophorhabdaceae	Syntrophorhabdus	aromaticivorans	Less
8b4911cd4c3ccb511a83b90db3fd9301	1.75679e-05	1	0	Bulk soil_Root surface & Rhizosphere	2606	0.001	Bacteria	Bacteroidetes	Bacteroidia	Bacteroidales	Unidentified	Unidentified	Unidentified	Less
ddbf23c8c5653d14479d9bf997ef7e1b	1.75679e-05	0	1	Bulk soil_Root surface & Rhizosphere	2607	0.001	Bacteria	Bacteroidetes	Bacteroidia	Bacteroidales	Bacteroidaceae	Bacteroides	Unidentified	More
0489c179c720be7b8a940835110d3a56	1.75679e-05	1	0	Bulk soil_Root surface & Rhizosphere	2609	0.001	Bacteria	Bacteroidetes	Bacteroidia	Bacteroidales	Prevotellaceae	Prevotella	Unidentified	Less
1d242168990b40f068d1d23ffade15fe	1.75679e-05	0	1	Bulk soil_Root surface & Rhizosphere	2610	0.001	Bacteria	Verrucomicrobia	Pedosphaerae	Pedosphaerales	Pedosphaeraceae	Unidentified	Unidentified	More
21261b9c3cc0a18042ca6266f3d66eb7	1.75679e-05	1	0	Bulk soil_Root surface & Rhizosphere	2611	0.001	Bacteria	Verrucomicrobia	Pedosphaerae	Pedosphaerales	Unidentified	Unidentified	Unidentified	Less
1b52a80d115e4525a1331def308511d1	1.75679e-05	1	0	Bulk soil_Root surface & Rhizosphere	2612	0.001	Bacteria	Verrucomicrobia	Pedosphaerae	Pedosphaerales	Pedosphaeraceae	Unidentified	Unidentified	Less
484d0c5c534ecc02ac4d34dea7bdba50	1.75679e-05	1	0	Bulk soil_Root surface & Rhizosphere	2613	0.001	Bacteria	Firmicutes	Bacilli	Bacillales	Unidentified	Unidentified	Unidentified	Less
b57ae030cffc3f8c1ebb2cffc270df7a	1.75679e-05	0	1	Bulk soil_Root surface & Rhizosphere	2614	0.001	Bacteria	Proteobacteria	Deltaproteobacteria	Unidentified	Unidentified	Unidentified	Unidentified	More
fa88ff8f06cf1c227b097bf36dd38735	1.75679e-05	1	0	Bulk soil_Root surface & Rhizosphere	2615	0.001	Bacteria	Proteobacteria	Unidentified	Unidentified	Unidentified	Unidentified	Unidentified	Less
ed982bec6f91cbbd132a0c6f13dba166	1.75679e-05	0	1	Bulk soil_Root surface & Rhizosphere	2616	0.001	Bacteria	Proteobacteria	Deltaproteobacteria	Myxococcales	Cystobacteraceae	Cystobacter	fuscus	More
6e58a635c9930c03de8b581035f5c6c8	1.75679e-05	1	0	Bulk soil_Root surface & Rhizosphere	2618	0.001	Bacteria	Proteobacteria	Deltaproteobacteria	Unidentified	Unidentified	Unidentified	Unidentified	Less
e89f02629345060b6df8df98098102dd	1.75679e-05	1	0	Bulk soil_Root surface & Rhizosphere	2619	0.001	Bacteria	Proteobacteria	Deltaproteobacteria	Myxococcales	Polyangiaceae	Aetherobacter	fasciculatus	Less
5eec240ccc5e9e9d230ec71becbf129a	1.75679e-05	0	1	Bulk soil_Root surface & Rhizosphere	2621	0.001	Bacteria	Proteobacteria	Deltaproteobacteria	Desulfuromonadales	Pelobacteraceae	Desulfuromonas	Unidentified	More
14f8edd37a6abe2f6b03ca3ead4ae074	1.75679e-05	0	1	Bulk soil_Root surface & Rhizosphere	2623	0.001	Bacteria	Proteobacteria	Deltaproteobacteria	Desulfuromonadales	Pelobacteraceae	Desulfuromonas	Unidentified	More
d796df9fe882c28af1b88d4751a41309	1.75679e-05	0	1	Bulk soil_Root surface & Rhizosphere	2624	0.001	Bacteria	Proteobacteria	Deltaproteobacteria	Desulfuromonadales	Pelobacteraceae	Desulfuromonas	Unidentified	More
b3dce9b81a7a365971435d8c6d12fe83	1.73239e-05	0.75	0.333333	Bulk soil_Root surface & Rhizosphere	2625	0.04	Bacteria	Unidentified	Unidentified	Unidentified	Unidentified	Unidentified	Unidentified	Less
6702df933f3f7fb561447a91732c9b13	1.73239e-05	0.0833333	1	Bulk soil_Root surface & Rhizosphere	2628	0.001	Bacteria	Proteobacteria	Deltaproteobacteria	Desulfuromonadales	Pelobacteraceae	Desulfuromonas	Unidentified	Less
cb5dac6152116a4c3aa48b8ca84bdb1e	1.70799e-05	0.916667	0.0833333	Bulk soil_Root surface & Rhizosphere	2629	0.027	Bacteria	Unidentified	Unidentified	Unidentified	Unidentified	Unidentified	Unidentified	Less
51850e922e60b6e95c491f8a8846a4c7	1.65919e-05	0.166667	0.833333	Bulk soil_Root surface & Rhizosphere	2631	0.016	Bacteria	Chloroflexi	SHA-26	Unidentified	Unidentified	Unidentified	Unidentified	Less
8c5e62444cf59af3d6fd483ebf0dee11	1.61039e-05	0	0.916667	Bulk soil_Root surface & Rhizosphere	2634	0.001	Bacteria	TM7	TM7-1	Unidentified	Unidentified	Unidentified	Unidentified	More
c88a8a258e35f7cf7d008eec036ab870	1.61039e-05	0.916667	0	Bulk soil_Root surface & Rhizosphere	2635	0.001	Bacteria	Chloroflexi	Ktedonobacteria	B12-WMSP1	Unidentified	Unidentified	Unidentified	Less
40abf47c3f64c452f06cbca5fd93411a	1.61039e-05	0	0.916667	Bulk soil_Root surface & Rhizosphere	2636	0.001	Bacteria	Chloroflexi	Anaerolineae	Anaerolineales	Anaerolinaceae	Levilinea	saccharolytica	More
0b668e25aa4d19910626ee36e21b8ecb	1.61039e-05	0	0.916667	Bulk soil_Root surface & Rhizosphere	2637	0.001	Bacteria	Chloroflexi	Anaerolineae	Anaerolineales	Anaerolinaceae	Anaerolinea	Unidentified	More
9a2a247b5c42fc4d1f2cefe61b2b340f	1.61039e-05	0.916667	0	Bulk soil_Root surface & Rhizosphere	2638	0.001	Bacteria	Chloroflexi	Anaerolineae	Unidentified	Unidentified	Unidentified	Unidentified	Less
cdda3dd8cb7b76407648985fda75be3f	1.61039e-05	0.916667	0	Bulk soil_Root surface & Rhizosphere	2639	0.001	Bacteria	Unidentified	Unidentified	Unidentified	Unidentified	Unidentified	Unidentified	Less
ef094cda3b3aca86cdaa5eb9ecf14b58	1.61039e-05	0.916667	0	Bulk soil_Root surface & Rhizosphere	2640	0.001	Bacteria	Chloroflexi	Anaerolineae	SBR1	oc28	Unidentified	Unidentified	Less
6845e0d0b89b5ba4a26d35982cc2f27e	1.61039e-05	0	0.916667	Bulk soil_Root surface & Rhizosphere	2641	0.001	Bacteria	Chloroflexi	Anaerolineae	Unidentified	Unidentified	Unidentified	Unidentified	More
85b7482136f0bbad2c10ac1e6e36427c	1.61039e-05	0.916667	0	Bulk soil_Root surface & Rhizosphere	2642	0.001	Bacteria	Actinobacteria	Thermoleophilia	Gaiellales	Gaiellaceae	Gaiella	occulta	Less
44b18201203881fcebc22431150d84b6	1.61039e-05	0.916667	0	Bulk soil_Root surface & Rhizosphere	2643	0.001	Bacteria	Actinobacteria	Actinobacteria	Actinomycetales	Micromonosporaceae	Unidentified	Unidentified	Less
39c206a77ea47122aed9070a066a15f9	1.61039e-05	0.916667	0	Bulk soil_Root surface & Rhizosphere	2644	0.001	Bacteria	Actinobacteria	Actinobacteria	Actinomycetales	Actinosynnemataceae	Unidentified	Unidentified	Less
d745e77db64d9c88df834687c1d7eaad	1.61039e-05	0.916667	0	Bulk soil_Root surface & Rhizosphere	2645	0.001	Bacteria	Actinobacteria	Actinobacteria	Actinomycetales	Unidentified	Unidentified	Unidentified	Less
8adc115566cff45a69bb9a84587a868a	1.61039e-05	0.916667	0	Bulk soil_Root surface & Rhizosphere	2648	0.001	Bacteria	Acidobacteria	Acidobacteriia	Acidobacteriales	Unidentified	Unidentified	Unidentified	Less
7b06757f6f1f68a307e39eb3cae3561a	1.61039e-05	0	0.916667	Bulk soil_Root surface & Rhizosphere	2649	0.001	Bacteria	Acidobacteria	Acidobacteriia	Acidobacteriales	Unidentified	Unidentified	Unidentified	More
80914069f5970d8012cbaa55086fc582	1.61039e-05	0	0.916667	Bulk soil_Root surface & Rhizosphere	2650	0.001	Bacteria	Acidobacteria	Acidobacteriia	Acidobacteriales	Acidobacteriaceae	Telmatobacter	bradus	More
e4daf21f22eb83168d98b52d70df9c68	1.61039e-05	0	0.916667	Bulk soil_Root surface & Rhizosphere	2651	0.001	Bacteria	Acidobacteria	Acidobacteriia	Acidobacteriales	Koribacteraceae	CandidatusKoribacter	Koribacter	More
47cb1febb9f3048426c97405b7a6e30c	1.61039e-05	0.916667	0	Bulk soil_Root surface & Rhizosphere	2652	0.001	Bacteria	Planctomycetes	Planctomycetia	Gemmatales	Gemmataceae	Unidentified	Unidentified	Less
59dbb9b9dedf436b1cd2c241a6beebde	1.61039e-05	0	0.916667	Bulk soil_Root surface & Rhizosphere	2655	0.001	Bacteria	Cyanobacteria	4C	YS2	Unidentified	Unidentified	Unidentified	More
fa094d84ded5a466df75716bbb2e7506	1.61039e-05	0.916667	0	Bulk soil_Root surface & Rhizosphere	2656	0.001	Bacteria	Firmicutes	Clostridia	Clostridiales	Veillonellaceae	Unidentified	Unidentified	Less
4bcbe3f74054ce63d970cfe00c49f693	1.61039e-05	0.916667	0	Bulk soil_Root surface & Rhizosphere	2657	0.001	Bacteria	Firmicutes	Clostridia	Clostridiales	Veillonellaceae	Anaerospora	hongkongensis	Less
e6769cacddeec54b9abb202eb25c80de	1.61039e-05	0.916667	0	Bulk soil_Root surface & Rhizosphere	2659	0.001	Bacteria	Firmicutes	Bacilli	Bacillales	Unidentified	Unidentified	Unidentified	Less
607ad5434561da37a5987143b6991c5b	1.61039e-05	0.916667	0	Bulk soil_Root surface & Rhizosphere	2660	0.001	Bacteria	Firmicutes	Bacilli	Bacillales	Planococcaceae	Unidentified	Unidentified	Less
39a81da20fac00a0ea7aa4e2ed0f5a5f	1.61039e-05	0	0.916667	Bulk soil_Root surface & Rhizosphere	2661	0.001	Bacteria	Firmicutes	Bacilli	Bacillales	Planococcaceae	Unidentified	Unidentified	More
0e516b10c92f1ed633d49f1363b49a41	1.61039e-05	0.916667	0	Bulk soil_Root surface & Rhizosphere	2664	0.001	Bacteria	Firmicutes	Clostridia	Clostridiales	Clostridiaceae	Clostridium	paraputrificum	Less
3ab2ce032ed52f396894a51344935e9a	1.61039e-05	0	0.916667	Bulk soil_Root surface & Rhizosphere	2665	0.001	Bacteria	Firmicutes	Clostridia	Clostridiales	Clostridiaceae	Clostridium	Unidentified	More
497b62c3e6bb68fae4c797df4648b979	1.61039e-05	0	0.916667	Bulk soil_Root surface & Rhizosphere	2666	0.001	Bacteria	Firmicutes	Clostridia	Clostridiales	Unidentified	Unidentified	Unidentified	More
c79131a288b64044fa8745107abef07c	1.61039e-05	0.916667	0	Bulk soil_Root surface & Rhizosphere	2667	0.001	Bacteria	Firmicutes	Clostridia	Clostridiales	Ruminococcaceae	Sporobacter	termitidis	Less
251f0ed5ce1b3f603514ff3e52a5562f	1.61039e-05	0.916667	0	Bulk soil_Root surface & Rhizosphere	2669	0.001	Bacteria	Firmicutes	Clostridia	Clostridiales	Ruminococcaceae	Bacteroides	cellulosolvens	Less
3fa8bc292d6cf367040c9fac717229f2	1.61039e-05	0.916667	0	Bulk soil_Root surface & Rhizosphere	2671	0.001	Bacteria	Unidentified	Unidentified	Unidentified	Unidentified	Unidentified	Unidentified	Less
12ee748557c04286660f37b3975de615	1.61039e-05	0	0.916667	Bulk soil_Root surface & Rhizosphere	2672	0.001	Bacteria	Firmicutes	Clostridia	Clostridiales	Unidentified	Unidentified	Unidentified	More
7123cb1bd986536e37e1c071877db66b	1.61039e-05	0.916667	0	Bulk soil_Root surface & Rhizosphere	2673	0.001	Bacteria	Firmicutes	Clostridia	Clostridiales	Peptococcaceae	Desulfotomaculum	aeronauticum	Less
d7dd18a15fd0071fee9d61ea59be12c7	1.61039e-05	0.916667	0	Bulk soil_Root surface & Rhizosphere	2674	0.001	Bacteria	Unidentified	Unidentified	Unidentified	Unidentified	Unidentified	Unidentified	Less
030d254a48be9f6eb7459933fd7360a6	1.61039e-05	0.916667	0	Bulk soil_Root surface & Rhizosphere	2675	0.001	Bacteria	Unidentified	Unidentified	Unidentified	Unidentified	Unidentified	Unidentified	Less
6cc67afe0af921b03dd0209e43f6713f	1.61039e-05	0.916667	0	Bulk soil_Root surface & Rhizosphere	2677	0.001	Bacteria	Unidentified	Unidentified	Unidentified	Unidentified	Unidentified	Unidentified	Less
123c71416475dd7db7886f1690b3fd84	1.61039e-05	0	0.916667	Bulk soil_Root surface & Rhizosphere	2678	0.001	Bacteria	Fibrobacteres	TG3	TG3-1	TSCOR	Unidentified	Unidentified	More
abba26d5593a33915e673a29813382a9	1.61039e-05	0.916667	0	Bulk soil_Root surface & Rhizosphere	2679	0.001	Bacteria	Proteobacteria	Betaproteobacteria	Unidentified	Unidentified	Unidentified	Unidentified	Less
0b0157a6d09b0ced8520dee4f66606d1	1.61039e-05	0	0.916667	Bulk soil_Root surface & Rhizosphere	2680	0.001	Bacteria	Proteobacteria	Betaproteobacteria	Rhodocyclales	Rhodocyclaceae	Georgfuchsia	toluolica	More
4ff4a42aca81dde2f67c003c7f6562d9	1.61039e-05	0	0.916667	Bulk soil_Root surface & Rhizosphere	2684	0.001	Bacteria	Bacteroidetes	Saprospirae	Saprospirales	Chitinophagaceae	Unidentified	Unidentified	More
8339d6fe01805583256c10c759cb6579	1.61039e-05	0	0.916667	Bulk soil_Root surface & Rhizosphere	2685	0.001	Bacteria	Bacteroidetes	Bacteroidia	Bacteroidales	Unidentified	Unidentified	Unidentified	More
a01b6188fb1fe6548a57a176ebbddf48	1.61039e-05	0.916667	0	Bulk soil_Root surface & Rhizosphere	2686	0.001	Bacteria	Bacteroidetes	Bacteroidia	Bacteroidales	Bacteroidaceae	Bacteroides	Unidentified	Less
49371dba7ebfd8c224a3881f198f095c	1.61039e-05	0	0.916667	Bulk soil_Root surface & Rhizosphere	2687	0.001	Bacteria	Bacteroidetes	Bacteroidia	Bacteroidales	Prevotellaceae	Prevotella	Unidentified	More
d82c1530f7171697a81d1b3f761a240f	1.61039e-05	0.916667	0	Bulk soil_Root surface & Rhizosphere	2689	0.001	Bacteria	Verrucomicrobia	Pedosphaerae	Pedosphaerales	Pedosphaeraceae	Unidentified	Unidentified	Less
a9388dfe3b36bbd7b6373cdbdfc2da08	1.61039e-05	0	0.916667	Bulk soil_Root surface & Rhizosphere	2690	0.001	Bacteria	Nitrospirae	Nitrospira	Nitrospirales	FW	47209	Unidentified	More
e1459b4c7927406fbb348d961beeff2d	1.61039e-05	0.916667	0	Bulk soil_Root surface & Rhizosphere	2691	0.001	Bacteria	Proteobacteria	Deltaproteobacteria	Unidentified	Unidentified	Unidentified	Unidentified	Less
0674f0c4bd74b97ba1edfb3c83b66bb6	1.61039e-05	0	0.916667	Bulk soil_Root surface & Rhizosphere	2692	0.001	Bacteria	Proteobacteria	Deltaproteobacteria	Unidentified	Unidentified	Unidentified	Unidentified	More
542b4fa76d2a1fe084e78dd576bda8d2	1.61039e-05	0	0.916667	Bulk soil_Root surface & Rhizosphere	2693	0.001	Bacteria	Proteobacteria	Deltaproteobacteria	Unidentified	Unidentified	Unidentified	Unidentified	More
ff0fdfcfe43e9366d21eb5308129a1e4	1.61039e-05	0	0.916667	Bulk soil_Root surface & Rhizosphere	2694	0.001	Bacteria	Proteobacteria	Deltaproteobacteria	Unidentified	Unidentified	Unidentified	Unidentified	More
3445e5d6f78671a3d114508c41261cf8	1.61039e-05	0.916667	0	Bulk soil_Root surface & Rhizosphere	2695	0.001	Bacteria	Proteobacteria	Deltaproteobacteria	Syntrophobacterales	Syntrophaceae	Syntrophus	Unidentified	Less
49dbeb48ce93a5c93259f117123c0c5a	1.61039e-05	0	0.916667	Bulk soil_Root surface & Rhizosphere	2696	0.001	Bacteria	Proteobacteria	Deltaproteobacteria	Syntrophobacterales	Syntrophobacteraceae	Desulfovirga	adipica	More
6e28366b81ee0fba497ea6be5828b917	1.61039e-05	0.916667	0	Bulk soil_Root surface & Rhizosphere	2697	0.001	Bacteria	Proteobacteria	Deltaproteobacteria	Myxococcales	Unidentified	Unidentified	Unidentified	Less
4ef22a8566574d52dc45ea8dcddf9d1d	1.61039e-05	0	0.916667	Bulk soil_Root surface & Rhizosphere	2698	0.001	Bacteria	Proteobacteria	Deltaproteobacteria	Myxococcales	Unidentified	Unidentified	Unidentified	More
5a6632da6d9a996f343178c5083843d9	1.61039e-05	0.916667	0	Bulk soil_Root surface & Rhizosphere	2699	0.001	Bacteria	Proteobacteria	Deltaproteobacteria	Desulfuromonadales	Pelobacteraceae	Desulfuromonas	michiganensis	Less
525a75dec61e4b08243a248a891bf6d1	1.61039e-05	0	0.916667	Bulk soil_Root surface & Rhizosphere	2700	0.001	Bacteria	Proteobacteria	Deltaproteobacteria	Desulfuromonadales	Pelobacteraceae	Desulfuromonas	michiganensis	More
753242fb771a6d4a4a175d8c93f82eaa	1.56159e-05	0.666667	0.333333	Bulk soil_Root surface & Rhizosphere	2703	0.027	Bacteria	Unidentified	Unidentified	Unidentified	Unidentified	Unidentified	Unidentified	Less
dade79e4d3ba9020c4ad4c8bf8f07f84	1.46399e-05	0	0.833333	Bulk soil_Root surface & Rhizosphere	2713	0.001	Bacteria	OD1	ABY1	Unidentified	Unidentified	Unidentified	Unidentified	More
4a6936382e50ad5bc7b99173b1803d9d	1.46399e-05	0	0.833333	Bulk soil_Root surface & Rhizosphere	2714	0.001	Bacteria	OD1	Unidentified	Unidentified	Unidentified	Unidentified	Unidentified	More
fafec0b90d0577a58f94489f288ffcd1	1.46399e-05	0	0.833333	Bulk soil_Root surface & Rhizosphere	2716	0.001	Bacteria	WS6	SC72	Unidentified	Unidentified	Unidentified	Unidentified	More
51a636ae842e355bb2521735dcb161c9	1.46399e-05	0.833333	0	Bulk soil_Root surface & Rhizosphere	2719	0.001	Bacteria	Unidentified	Unidentified	Unidentified	Unidentified	Unidentified	Unidentified	Less
c8ca68c46ef0a4b90e9374d6d0c5f525	1.46399e-05	0	0.833333	Bulk soil_Root surface & Rhizosphere	2721	0.001	Bacteria	Chloroflexi	Anaerolineae	Unidentified	Unidentified	Unidentified	Unidentified	More
4b5dd550a2aec5058d2d7d7476156fb8	1.46399e-05	0	0.833333	Bulk soil_Root surface & Rhizosphere	2722	0.001	Bacteria	Chloroflexi	Anaerolineae	Unidentified	Unidentified	Unidentified	Unidentified	More
8899317d26815282291efe64f79fb933	1.46399e-05	0	0.833333	Bulk soil_Root surface & Rhizosphere	2723	0.001	Bacteria	Chloroflexi	Anaerolineae	Anaerolineales	Anaerolinaceae	Leptolinea	tardivitalis	More
cbf8a5067f38fd16a1002160615ec64f	1.46399e-05	0	0.833333	Bulk soil_Root surface & Rhizosphere	2724	0.001	Bacteria	Chloroflexi	Anaerolineae	Anaerolineales	Anaerolinaceae	Unidentified	Unidentified	More
34a4e5691709913878b7a3255ad514b8	1.46399e-05	0.833333	0	Bulk soil_Root surface & Rhizosphere	2725	0.001	Bacteria	Unidentified	Unidentified	Unidentified	Unidentified	Unidentified	Unidentified	Less
88baf4e6c8d08432b7f55acb5807743d	1.46399e-05	0.833333	0	Bulk soil_Root surface & Rhizosphere	2726	0.001	Bacteria	Chloroflexi	Anaerolineae	A31	Unidentified	Unidentified	Unidentified	Less
d860717d4e6fa973a8f432b8b2be57e9	1.46399e-05	0	0.833333	Bulk soil_Root surface & Rhizosphere	2727	0.001	Bacteria	Unidentified	Unidentified	Unidentified	Unidentified	Unidentified	Unidentified	More
18f9db6b1342295dbb275434ccf9cb87	1.46399e-05	0	0.833333	Bulk soil_Root surface & Rhizosphere	2728	0.001	Bacteria	Unidentified	Unidentified	Unidentified	Unidentified	Unidentified	Unidentified	More
a02b553b82b72225595abd2bb9cc7f8c	1.46399e-05	0.833333	0	Bulk soil_Root surface & Rhizosphere	2729	0.001	Bacteria	Unidentified	Unidentified	Unidentified	Unidentified	Unidentified	Unidentified	Less
ec44db21d76a08095fb14735b49fc1b8	1.46399e-05	0	0.833333	Bulk soil_Root surface & Rhizosphere	2731	0.001	Bacteria	Actinobacteria	OPB41	Unidentified	Unidentified	Unidentified	Unidentified	More
3679dbd7a9620f3f071a90f3a8f1f788	1.46399e-05	0	0.833333	Bulk soil_Root surface & Rhizosphere	2733	0.001	Bacteria	Actinobacteria	Actinobacteria	Actinomycetales	Actinomycetaceae	Actinomyces	hyovaginalis	More
743ba0ed6a72cdbf971ea438225925f3	1.46399e-05	0.833333	0	Bulk soil_Root surface & Rhizosphere	2734	0.001	Bacteria	Actinobacteria	Actinobacteria	Actinomycetales	Nocardiaceae	Nocardia	concava	Less
4574e00e36e5012aecf2fccad3ecccaf	1.46399e-05	0.833333	0	Bulk soil_Root surface & Rhizosphere	2735	0.001	Bacteria	Actinobacteria	Actinobacteria	Actinomycetales	Unidentified	Unidentified	Unidentified	Less
ad7dd327cdfa3afe4f3d60f49901ee0d	1.46399e-05	0.833333	0	Bulk soil_Root surface & Rhizosphere	2736	0.001	Bacteria	Acidobacteria	Solibacteres	Solibacterales	OPB3	Unidentified	Unidentified	Less
6cf2d1818f3518ab25bfd160b7b8248e	1.46399e-05	0.833333	0	Bulk soil_Root surface & Rhizosphere	2737	0.001	Bacteria	Acidobacteria	Solibacteres	Solibacterales	Unidentified	Unidentified	Unidentified	Less
0beed6ca3897717c42e0154d5b367442	1.46399e-05	0	0.833333	Bulk soil_Root surface & Rhizosphere	2738	0.001	Bacteria	Acidobacteria	Acidobacteriia	Acidobacteriales	Acidobacteriaceae	Unidentified	Unidentified	More
a680171d506739f78af476a184a145b0	1.46399e-05	0	0.833333	Bulk soil_Root surface & Rhizosphere	2739	0.001	Bacteria	Acidobacteria	Acidobacteriia	Acidobacteriales	Acidobacteriaceae	Unidentified	Unidentified	More
51b35cf23309a69a116cba54d4682ec5	1.46399e-05	0	0.833333	Bulk soil_Root surface & Rhizosphere	2740	0.001	Bacteria	Acidobacteria	Acidobacteriia	Acidobacteriales	Koribacteraceae	CandidatusKoribacter	Koribacter	More
ecf34fdec84922420538b70844823888	1.46399e-05	0.833333	0	Bulk soil_Root surface & Rhizosphere	2741	0.001	Bacteria	Planctomycetes	Planctomycetia	Gemmatales	Gemmataceae	Unidentified	Unidentified	Less
fa0185ade23232d8eb9ecf8ca03ca11d	1.46399e-05	0.833333	0	Bulk soil_Root surface & Rhizosphere	2742	0.001	Bacteria	Planctomycetes	Planctomycetia	Gemmatales	Gemmataceae	Unidentified	Unidentified	Less
ff0eeff214b66b1c8350f47231b58415	1.46399e-05	0.833333	0	Bulk soil_Root surface & Rhizosphere	2743	0.001	Bacteria	Unidentified	Unidentified	Unidentified	Unidentified	Unidentified	Unidentified	Less
e0f9a298042f72838d6efbae923d8f7e	1.46399e-05	0	0.833333	Bulk soil_Root surface & Rhizosphere	2745	0.001	Bacteria	Firmicutes	Clostridia	Clostridiales	Veillonellaceae	Sporomusa	polytropa	More
d2e65e20a227a44e229f9011fcd9abd5	1.46399e-05	0.833333	0	Bulk soil_Root surface & Rhizosphere	2746	0.001	Bacteria	Firmicutes	Bacilli	Bacillales	Bacillaceae	Unidentified	Unidentified	Less
39ce0317f9ea150ef71813d8b6ee8be4	1.46399e-05	0.833333	0	Bulk soil_Root surface & Rhizosphere	2747	0.001	Bacteria	Firmicutes	Clostridia	Clostridiales	Unidentified	Unidentified	Unidentified	Less
cf9f554f0146eff0a4f62bf52c1b10eb	1.46399e-05	0	0.833333	Bulk soil_Root surface & Rhizosphere	2749	0.001	Bacteria	Firmicutes	Clostridia	Clostridiales	Unidentified	Unidentified	Unidentified	More
18fd2cabbabe8e78fee2a0903d535c2d	1.46399e-05	0.833333	0	Bulk soil_Root surface & Rhizosphere	2750	0.001	Bacteria	Firmicutes	Clostridia	Clostridiales	Clostridiaceae	Clostridium	Unidentified	Less
3767570731ea8d8c0e3b1d13c97072bd	1.46399e-05	0	0.833333	Bulk soil_Root surface & Rhizosphere	2752	0.001	Bacteria	Firmicutes	Unidentified	Unidentified	Unidentified	Unidentified	Unidentified	More
fb20b4ab76930044bf1546102b0343a3	1.46399e-05	0	0.833333	Bulk soil_Root surface & Rhizosphere	2754	0.001	Bacteria	Firmicutes	Clostridia	Clostridiales	Ruminococcaceae	Clostridium	Unidentified	More
04530bc7f2c914327f3d53fc238981d0	1.46399e-05	0.833333	0	Bulk soil_Root surface & Rhizosphere	2756	0.001	Bacteria	Unidentified	Unidentified	Unidentified	Unidentified	Unidentified	Unidentified	Less
215b69a78326b6e59b82b04aa05b8c58	1.46399e-05	0.833333	0	Bulk soil_Root surface & Rhizosphere	2757	0.001	Bacteria	Unidentified	Unidentified	Unidentified	Unidentified	Unidentified	Unidentified	Less
ca95c441b04d2be3ae8375ed888cc1d8	1.46399e-05	0.833333	0	Bulk soil_Root surface & Rhizosphere	2758	0.001	Bacteria	Unidentified	Unidentified	Unidentified	Unidentified	Unidentified	Unidentified	Less
9fe9f8e7e5fa523dcfbbf88346d007ef	1.46399e-05	0	0.833333	Bulk soil_Root surface & Rhizosphere	2759	0.001	Bacteria	Fibrobacteres	TG3	TG3-1	TSCOR	Unidentified	Unidentified	More
521a23ed988760f7f4d220d7bc31a173	1.46399e-05	0	0.833333	Bulk soil_Root surface & Rhizosphere	2760	0.001	Bacteria	Proteobacteria	Deltaproteobacteria	MIZ46	Unidentified	Unidentified	Unidentified	More
95b5bf40f0f7c02551c455dec4e2cee1	1.46399e-05	0.833333	0	Bulk soil_Root surface & Rhizosphere	2761	0.001	Bacteria	Proteobacteria	Deltaproteobacteria	MIZ46	Unidentified	Unidentified	Unidentified	Less
6e0c06564a7d2267ec12569faa4f8c1c	1.46399e-05	0.833333	0	Bulk soil_Root surface & Rhizosphere	2762	0.001	Bacteria	Proteobacteria	Betaproteobacteria	Unidentified	Unidentified	Unidentified	Unidentified	Less
b45d1361ca60afc912a4353351175dff	1.46399e-05	0.833333	0	Bulk soil_Root surface & Rhizosphere	2765	0.001	Bacteria	Proteobacteria	Gammaproteobacteria	Xanthomonadales	Xanthomonadaceae	Thermomonas	dokdonensis	Less
9abe1df9b07a15763fff606cebb505f5	1.46399e-05	0.833333	0	Bulk soil_Root surface & Rhizosphere	2768	0.001	Bacteria	Unidentified	Unidentified	Unidentified	Unidentified	Unidentified	Unidentified	Less
704158a8491687fbaae2fb9da6c4803c	1.46399e-05	0.833333	0	Bulk soil_Root surface & Rhizosphere	2769	0.001	Bacteria	Bacteroidetes	Bacteroidia	Bacteroidales	Unidentified	Unidentified	Unidentified	Less
10bd2c302de3131cb8c9a8caa944642f	1.46399e-05	0.833333	0	Bulk soil_Root surface & Rhizosphere	2770	0.001	Bacteria	Bacteroidetes	Bacteroidia	Bacteroidales	Prevotellaceae	Prevotella	Unidentified	Less
afaabf50ce73d3b66a8532d1a7c2a2d1	1.46399e-05	0	0.833333	Bulk soil_Root surface & Rhizosphere	2771	0.001	Bacteria	Verrucomicrobia	Pedosphaerae	Pedosphaerales	auto67_4W	Unidentified	Unidentified	More
3eab414f03314b5ade8f60401826e5c1	1.46399e-05	0.833333	0	Bulk soil_Root surface & Rhizosphere	2773	0.001	Bacteria	Verrucomicrobia	Pedosphaerae	Pedosphaerales	Pedosphaeraceae	Unidentified	Unidentified	Less
c9f0bda586c4526402343e831c2fbc33	1.46399e-05	0	0.833333	Bulk soil_Root surface & Rhizosphere	2774	0.001	Bacteria	Firmicutes	Unidentified	Unidentified	Unidentified	Unidentified	Unidentified	More
155f122f8ce94d2e9311fac697c681ec	1.46399e-05	0	0.833333	Bulk soil_Root surface & Rhizosphere	2775	0.001	Bacteria	Proteobacteria	Deltaproteobacteria	Myxococcales	Cystobacteraceae	Unidentified	Unidentified	More
76cc742471bc5f382373c658511a499f	1.46399e-05	0.833333	0	Bulk soil_Root surface & Rhizosphere	2776	0.001	Bacteria	Proteobacteria	Deltaproteobacteria	Myxococcales	Myxococcaceae	Unidentified	Unidentified	Less
491c78dfd86ff69ea3ac473bce10d6fc	1.46399e-05	0	0.833333	Bulk soil_Root surface & Rhizosphere	2777	0.001	Bacteria	Proteobacteria	Deltaproteobacteria	Unidentified	Unidentified	Unidentified	Unidentified	More
8dcf9bf5fed72985968146ce0978bc64	1.46399e-05	0	0.833333	Bulk soil_Root surface & Rhizosphere	2778	0.001	Bacteria	Proteobacteria	Deltaproteobacteria	Syntrophobacterales	Syntrophaceae	Syntrophus	aciditrophicus	More
b41b6c2c99c3a5b7a864b53c050f844b	1.46399e-05	0.833333	0	Bulk soil_Root surface & Rhizosphere	2779	0.001	Bacteria	Proteobacteria	Deltaproteobacteria	Syntrophobacterales	Syntrophaceae	Syntrophus	Unidentified	Less
dc7581a69837851ca4893a8bbcb4f0c9	1.46399e-05	0	0.833333	Bulk soil_Root surface & Rhizosphere	2780	0.001	Bacteria	Proteobacteria	Deltaproteobacteria	Desulfobacterales	Desulfobulbaceae	Desulfocapsa	thiozymogenes	More
cc82d096e7a22ee735ba5a45c60f7100	1.46399e-05	0	0.833333	Bulk soil_Root surface & Rhizosphere	2781	0.001	Bacteria	Proteobacteria	Deltaproteobacteria	Syntrophobacterales	Syntrophobacteraceae	Desulfovirga	adipica	More
49225a9b7f8c5b457ad4a328f2078b27	1.46399e-05	0	0.833333	Bulk soil_Root surface & Rhizosphere	2782	0.001	Bacteria	Proteobacteria	Deltaproteobacteria	Syntrophobacterales	Syntrophobacteraceae	Desulfovirga	adipica	More
461ee57082f133c05c75f19a960e1b40	1.46399e-05	0.833333	0	Bulk soil_Root surface & Rhizosphere	2784	0.001	Bacteria	Unidentified	Unidentified	Unidentified	Unidentified	Unidentified	Unidentified	Less
d76f0515855f918497c3adf121dea839	1.46399e-05	0	0.833333	Bulk soil_Root surface & Rhizosphere	2785	0.001	Bacteria	Proteobacteria	Deltaproteobacteria	Desulfuromonadales	Pelobacteraceae	Desulfuromonas	michiganensis	More
f4092c338d383983d4626447bc761539	1.46399e-05	0.833333	0	Bulk soil_Root surface & Rhizosphere	2786	0.001	Bacteria	Proteobacteria	Deltaproteobacteria	Desulfuromonadales	Pelobacteraceae	Desulfuromonas	michiganensis	Less
8fd9d5d3cac6a45eef6504a5aa1d9dfb	1.46399e-05	0	0.833333	Bulk soil_Root surface & Rhizosphere	2787	0.001	Bacteria	Proteobacteria	Deltaproteobacteria	Desulfuromonadales	Pelobacteraceae	Desulfuromonas	Unidentified	More
bf707fe47287b86c274ac490d78e4bc1	1.46399e-05	0	0.833333	Bulk soil_Root surface & Rhizosphere	2788	0.001	Bacteria	Proteobacteria	Deltaproteobacteria	Desulfuromonadales	Pelobacteraceae	Desulfuromonas	Unidentified	More
985df3d64d31efcc4c5bff0a387b9cba	1.46399e-05	0	0.833333	Bulk soil_Root surface & Rhizosphere	2790	0.001	Bacteria	OD1	Unidentified	Unidentified	Unidentified	Unidentified	Unidentified	More
021744e43ab748ee2373a72c859d8ae2	1.46399e-05	0	0.833333	Bulk soil_Root surface & Rhizosphere	2792	0.001	Bacteria	WS6	B142	Unidentified	Unidentified	Unidentified	Unidentified	More
44909d13fdf33be5d477b0d235fc71c2	1.46399e-05	0	0.833333	Bulk soil_Root surface & Rhizosphere	2793	0.001	Bacteria	OD1	Unidentified	Unidentified	Unidentified	Unidentified	Unidentified	More
d40f1c66ca558084d0eb274098585fe2	1.46399e-05	0.833333	0	Bulk soil_Root surface & Rhizosphere	2794	0.001	Bacteria	Unidentified	Unidentified	Unidentified	Unidentified	Unidentified	Unidentified	Less
0270ef6f0ff83c6fc3e4c697ef8f4597	1.46399e-05	0.833333	0	Bulk soil_Root surface & Rhizosphere	2798	0.001	Bacteria	Acidobacteria	Solibacteres	Solibacterales	Unidentified	Unidentified	Unidentified	Less
a64bd2826311912147cfafd041ab8cc3	1.46399e-05	0	0.833333	Bulk soil_Root surface & Rhizosphere	2799	0.001	Bacteria	Unidentified	Unidentified	Unidentified	Unidentified	Unidentified	Unidentified	More
3b68c882a966ea140900105cbc1114ad	1.46399e-05	0.833333	0	Bulk soil_Root surface & Rhizosphere	2800	0.001	Bacteria	Firmicutes	Bacilli	Bacillales	Bacillaceae	Unidentified	Unidentified	Less
3e7a7ecf0bf2faf445f50ec1f8e4f9af	1.46399e-05	0	0.833333	Bulk soil_Root surface & Rhizosphere	2801	0.001	Bacteria	Firmicutes	Erysipelotrichi	Erysipelotrichales	Erysipelotrichaceae	Eubacterium	biforme	More
1f90e7a82a10ba1257634bdc00ca17af	1.46399e-05	0	0.833333	Bulk soil_Root surface & Rhizosphere	2802	0.001	Bacteria	Unidentified	Unidentified	Unidentified	Unidentified	Unidentified	Unidentified	More
4025b92076335b95dc88fb536382bfed	1.46399e-05	0.833333	0	Bulk soil_Root surface & Rhizosphere	2804	0.001	Bacteria	Unidentified	Unidentified	Unidentified	Unidentified	Unidentified	Unidentified	Less
bb064b15ba67a84a3316e42cd342b880	1.46399e-05	0	0.833333	Bulk soil_Root surface & Rhizosphere	2805	0.001	Bacteria	Nitrospirae	Nitrospira	Nitrospirales	Thermodesulfovibrionaceae	Unidentified	Unidentified	More
4b43fa15208b988e55e3a0ff5a6b3ff0	1.46399e-05	0.833333	0	Bulk soil_Root surface & Rhizosphere	2806	0.001	Bacteria	Proteobacteria	Deltaproteobacteria	Syntrophobacterales	Syntrophaceae	Syntrophus	Unidentified	Less
55c4f9b54b0dfcac0e00335847862580	1.31759e-05	0	0.75	Bulk soil_Root surface & Rhizosphere	2812	0.001	Bacteria	OD1	SM2F11	Unidentified	Unidentified	Unidentified	Unidentified	More
e45dd5e02c2054c73231dc1605724471	1.31759e-05	0	0.75	Bulk soil_Root surface & Rhizosphere	2813	0.001	Bacteria	TM7	TM7-3	Unidentified	Unidentified	Unidentified	Unidentified	More
ed29c5181cb6ddfe97b04e072cf09939	1.31759e-05	0	0.75	Bulk soil_Root surface & Rhizosphere	2814	0.001	Bacteria	OP11	WCHB1-64	Unidentified	Unidentified	Unidentified	Unidentified	More
df968e9034ac7822e9fa4a3195d0a354	1.31759e-05	0	0.75	Bulk soil_Root surface & Rhizosphere	2815	0.001	Bacteria	Unidentified	Unidentified	Unidentified	Unidentified	Unidentified	Unidentified	More
9bbb5a6eb7352db8f8175613ac7ca0ed	1.31759e-05	0.75	0	Bulk soil_Root surface & Rhizosphere	2816	0.001	Bacteria	Unidentified	Unidentified	Unidentified	Unidentified	Unidentified	Unidentified	Less
eab8c0d4819b179728e4d11fa72ef28c	1.31759e-05	0	0.75	Bulk soil_Root surface & Rhizosphere	2817	0.001	Bacteria	Unidentified	Unidentified	Unidentified	Unidentified	Unidentified	Unidentified	More
0c3f61f06ed6ac8cc2430dbe063a8a3a	1.31759e-05	0.75	0	Bulk soil_Root surface & Rhizosphere	2818	0.001	Bacteria	Chloroflexi	C	Unidentified	Unidentified	Unidentified	Unidentified	Less
cf792f685d345619b03ee8d31f6031c1	1.31759e-05	0.75	0	Bulk soil_Root surface & Rhizosphere	2819	0.001	Bacteria	Unidentified	Unidentified	Unidentified	Unidentified	Unidentified	Unidentified	Less
1b730f557a96e98eaf39fe594cf05fc8	1.31759e-05	0	0.75	Bulk soil_Root surface & Rhizosphere	2820	0.001	Bacteria	Chloroflexi	Anaerolineae	Anaerolineales	Anaerolinaceae	Anaerolinea	Unidentified	More
53ceb4a71f02780d57682b6faf868157	1.31759e-05	0.75	0	Bulk soil_Root surface & Rhizosphere	2821	0.001	Bacteria	Chloroflexi	Anaerolineae	Anaerolineales	Anaerolinaceae	Anaerolinea	Unidentified	Less
68621566f5eaa33e47b53c99335b8794	1.31759e-05	0	0.75	Bulk soil_Root surface & Rhizosphere	2822	0.001	Bacteria	Chloroflexi	Anaerolineae	Anaerolineales	Anaerolinaceae	Anaerolinea	Unidentified	More
9b6bd3497b2c8572fc6a225958bafaa3	1.31759e-05	0	0.75	Bulk soil_Root surface & Rhizosphere	2823	0.001	Bacteria	Chloroflexi	Anaerolineae	pLW-97	Unidentified	Unidentified	Unidentified	More
8c57672f8e0dfbcfb56b85435f388404	1.31759e-05	0	0.75	Bulk soil_Root surface & Rhizosphere	2824	0.001	Bacteria	Unidentified	Unidentified	Unidentified	Unidentified	Unidentified	Unidentified	More
15ddf108b8e9d8b63f7199187ad808da	1.31759e-05	0	0.75	Bulk soil_Root surface & Rhizosphere	2825	0.001	Bacteria	Chloroflexi	Anaerolineae	SBR1	oc28	Unidentified	Unidentified	More
141e13c81f6cb51d5140c3d0f8cff434	1.31759e-05	0.75	0	Bulk soil_Root surface & Rhizosphere	2826	0.001	Bacteria	Aquificae	Aquificae	Aquificales	Desulfurobacteriaceae	Unidentified	Unidentified	Less
de4414ff96b0e578a1f0619915d5cf4a	1.31759e-05	0.75	0	Bulk soil_Root surface & Rhizosphere	2828	0.001	Bacteria	Armatimonadetes	SJA-176	RB	Unidentified	Unidentified	Unidentified	Less
1c76918fdcbf7577b8e2416def4ac0e4	1.31759e-05	0.75	0	Bulk soil_Root surface & Rhizosphere	2829	0.001	Bacteria	Spirochaetes	Spirochaetes	Spirochaetales	Spirochaetaceae	HAW-RM37	Unidentified	Less
62dcbce1b5d6f8783b3de80ca78b8398	1.31759e-05	0.75	0	Bulk soil_Root surface & Rhizosphere	2830	0.001	Bacteria	Spirochaetes	Spirochaetes	Spirochaetales	Spirochaetaceae	Spirochaeta	Unidentified	Less
4f124834b263e5ba957b89b172182189	1.31759e-05	0	0.75	Bulk soil_Root surface & Rhizosphere	2831	0.001	Bacteria	Chloroflexi	Gitt-GS-136	Unidentified	Unidentified	Unidentified	Unidentified	More
ee1fdede24d1b8503b72b8f7696821a5	1.31759e-05	0.75	0	Bulk soil_Root surface & Rhizosphere	2832	0.001	Bacteria	Actinobacteria	Unidentified	Unidentified	Unidentified	Unidentified	Unidentified	Less
294733514eb833740175c534efd89dc6	1.31759e-05	0.75	0	Bulk soil_Root surface & Rhizosphere	2833	0.001	Bacteria	Actinobacteria	Thermoleophilia	Solirubrobacterales	Conexibacteraceae	Unidentified	Unidentified	Less
417effefbf4e67d2935080a7cd2ad6a6	1.31759e-05	0.75	0	Bulk soil_Root surface & Rhizosphere	2834	0.001	Bacteria	Actinobacteria	Actinobacteria	Actinomycetales	Micromonosporaceae	Unidentified	Unidentified	Less
699cbf1f0667561a57f0005d6d615d8f	1.31759e-05	0.75	0	Bulk soil_Root surface & Rhizosphere	2835	0.001	Bacteria	Actinobacteria	Actinobacteria	Actinomycetales	Micromonosporaceae	Unidentified	Unidentified	Less
2e44968ccb50a9e0c6c23342927d80ae	1.31759e-05	0	0.75	Bulk soil_Root surface & Rhizosphere	2836	0.001	Bacteria	Actinobacteria	Actinobacteria	Actinomycetales	Streptomycetaceae	Unidentified	Unidentified	More
49b291f2038fdedc3c53d69599723bde	1.31759e-05	0.75	0	Bulk soil_Root surface & Rhizosphere	2838	0.001	Bacteria	Actinobacteria	Actinobacteria	Actinomycetales	Unidentified	Unidentified	Unidentified	Less
81a97788d0bf43c7a6b6a53f9223e834	1.31759e-05	0.75	0	Bulk soil_Root surface & Rhizosphere	2839	0.001	Bacteria	Actinobacteria	Actinobacteria	Actinomycetales	Streptomycetaceae	Unidentified	Unidentified	Less
346fca1888dc2d9dd3853200ee43190e	1.31759e-05	0.75	0	Bulk soil_Root surface & Rhizosphere	2840	0.001	Bacteria	Actinobacteria	Actinobacteria	Actinomycetales	Thermomonosporaceae	Actinomadura	Unidentified	Less
9e4ceef65805e81a3f5ff2f7dcef42e5	1.31759e-05	0.75	0	Bulk soil_Root surface & Rhizosphere	2841	0.001	Bacteria	Actinobacteria	Actinobacteria	Actinomycetales	Actinopolysporaceae	Unidentified	Unidentified	Less
526fc83a60826322914e5cb0d2760017	1.31759e-05	0.75	0	Bulk soil_Root surface & Rhizosphere	2842	0.001	Bacteria	Actinobacteria	Actinobacteria	Actinomycetales	Actinopolysporaceae	Unidentified	Unidentified	Less
62014936c4754a63de40404672c06ea5	1.31759e-05	0	0.75	Bulk soil_Root surface & Rhizosphere	2843	0.001	Bacteria	Acidobacteria	Acidobacteriia	Acidobacteriales	Koribacteraceae	CandidatusKoribacter	Koribacter	More
c1e617bde6828ffc97b4e51d17ce454e	1.31759e-05	0.75	0	Bulk soil_Root surface & Rhizosphere	2844	0.001	Bacteria	Planctomycetes	Planctomycetia	Gemmatales	Gemmataceae	Unidentified	Unidentified	Less
3d0c4c941d8f4c6f7e524e60478a9c7d	1.31759e-05	0.75	0	Bulk soil_Root surface & Rhizosphere	2845	0.001	Bacteria	Unidentified	Unidentified	Unidentified	Unidentified	Unidentified	Unidentified	Less
5427a48d544b85960779938dab1b12c0	1.31759e-05	0	0.75	Bulk soil_Root surface & Rhizosphere	2846	0.001	Bacteria	Unidentified	Unidentified	Unidentified	Unidentified	Unidentified	Unidentified	More
187a4673cb5658e1d86fd1d3678aae3d	1.31759e-05	0	0.75	Bulk soil_Root surface & Rhizosphere	2847	0.001	Bacteria	Unidentified	Unidentified	Unidentified	Unidentified	Unidentified	Unidentified	More
593490ee578294fe1c72ee1752411c18	1.31759e-05	0.75	0	Bulk soil_Root surface & Rhizosphere	2848	0.001	Bacteria	Firmicutes	Bacilli	Bacillales	Bacillaceae	Unidentified	Unidentified	Less
c4835f1e19041396ef99ae2883673a94	1.31759e-05	0.75	0	Bulk soil_Root surface & Rhizosphere	2849	0.001	Bacteria	Firmicutes	Bacilli	Bacillales	Unidentified	Unidentified	Unidentified	Less
c31be2c7184ec38f2ed5ca452b90cdce	1.31759e-05	0.75	0	Bulk soil_Root surface & Rhizosphere	2850	0.001	Bacteria	Firmicutes	Bacilli	Bacillales	Bacillaceae	Unidentified	Unidentified	Less
33e987ce2bcc9f1b2c95e40e2895ad53	1.31759e-05	0.75	0	Bulk soil_Root surface & Rhizosphere	2853	0.001	Bacteria	Firmicutes	Clostridia	Clostridiales	Clostridiaceae	Clostridium	Unidentified	Less
a83b7248da24535968bbbefb1b6ebdf7	1.31759e-05	0.75	0	Bulk soil_Root surface & Rhizosphere	2854	0.001	Bacteria	Firmicutes	Clostridia	Clostridiales	Ruminococcaceae	Unidentified	Unidentified	Less
5d56d18a2a5eb1ab19ca1c0a135e5ddf	1.31759e-05	0.75	0	Bulk soil_Root surface & Rhizosphere	2860	0.001	Bacteria	Proteobacteria	Betaproteobacteria	Rhodocyclales	Rhodocyclaceae	Unidentified	Unidentified	Less
e8d64251f54421f8c50baa292f0730da	1.31759e-05	0.75	0	Bulk soil_Root surface & Rhizosphere	2862	0.001	Bacteria	Proteobacteria	Betaproteobacteria	Rhodocyclales	Rhodocyclaceae	Azoarcus	indigens	Less
f856388c450ae6424f0e76568136dd0f	1.31759e-05	0	0.75	Bulk soil_Root surface & Rhizosphere	2863	0.001	Bacteria	Proteobacteria	Betaproteobacteria	Unidentified	Unidentified	Unidentified	Unidentified	More
72542c4cb4f44ca8e9c3661ca049087a	1.31759e-05	0	0.75	Bulk soil_Root surface & Rhizosphere	2865	0.001	Bacteria	Proteobacteria	Alphaproteobacteria	Rhodospirillales	Rhodospirillaceae	Unidentified	Unidentified	More
4a9f8983a250ecdbc5ca82b64c3011ae	1.31759e-05	0.75	0	Bulk soil_Root surface & Rhizosphere	2866	0.001	Bacteria	Proteobacteria	Alphaproteobacteria	Rhizobiales	Methylobacteriaceae	Unidentified	Unidentified	Less
4144c1414ceb6c2eafaf6dfa20caf938	1.31759e-05	0	0.75	Bulk soil_Root surface & Rhizosphere	2869	0.001	Bacteria	Proteobacteria	Alphaproteobacteria	Rhodospirillales	Unidentified	Unidentified	Unidentified	More
1673ff50964e29967462f7e1da01f1d8	1.31759e-05	0	0.75	Bulk soil_Root surface & Rhizosphere	2872	0.001	Bacteria	Unidentified	Unidentified	Unidentified	Unidentified	Unidentified	Unidentified	More
2ec9e4e6bfc8c087716fc97893817afa	1.31759e-05	0.75	0	Bulk soil_Root surface & Rhizosphere	2873	0.001	Bacteria	Verrucomicrobia	Pedosphaerae	Pedosphaerales	Pedosphaeraceae	Unidentified	Unidentified	Less
2d30b548a4335129b2e12fe25c85c804	1.31759e-05	0	0.75	Bulk soil_Root surface & Rhizosphere	2874	0.001	Bacteria	Verrucomicrobia	Pedosphaerae	Pedosphaerales	Pedosphaeraceae	Unidentified	Unidentified	More
69f343d0be38284def90a73663341afe	1.31759e-05	0.75	0	Bulk soil_Root surface & Rhizosphere	2876	0.001	Bacteria	Unidentified	Unidentified	Unidentified	Unidentified	Unidentified	Unidentified	Less
e30eaf79e71be29969b375a1eb944797	1.31759e-05	0	0.75	Bulk soil_Root surface & Rhizosphere	2877	0.001	Bacteria	Proteobacteria	Deltaproteobacteria	Desulfobacterales	Desulfobulbaceae	Desulfobulbus	rhabdoformis	More
b548e3b148ee3013e9d1436bfc576e0f	1.31759e-05	0.75	0	Bulk soil_Root surface & Rhizosphere	2878	0.001	Bacteria	Proteobacteria	Deltaproteobacteria	Syntrophobacterales	Syntrophobacteraceae	Desulfovirga	adipica	Less
d599f5c79c6497d4b40b2695bc2e5b22	1.31759e-05	0	0.75	Bulk soil_Root surface & Rhizosphere	2879	0.001	Bacteria	Proteobacteria	Deltaproteobacteria	Desulfuromonadales	Pelobacteraceae	Desulfuromonas	michiganensis	More
ee96fcbb1074cbc26fc217c15a32395f	1.31759e-05	0	0.75	Bulk soil_Root surface & Rhizosphere	2880	0.001	Bacteria	Proteobacteria	Deltaproteobacteria	Desulfuromonadales	Pelobacteraceae	Desulfuromonas	michiganensis	More
03bdd4bbb646eaf42edd7e2b544506c3	1.31759e-05	0	0.75	Bulk soil_Root surface & Rhizosphere	2881	0.001	Bacteria	TM7	TM7-1	Unidentified	Unidentified	Unidentified	Unidentified	More
2a12565a8d57b1b09f2c0f67af110e3c	1.31759e-05	0.75	0	Bulk soil_Root surface & Rhizosphere	2883	0.001	Bacteria	Unidentified	Unidentified	Unidentified	Unidentified	Unidentified	Unidentified	Less
1449f0d4bbf5ae2f21382d1db3d01636	1.31759e-05	0.75	0	Bulk soil_Root surface & Rhizosphere	2884	0.001	Bacteria	Unidentified	Unidentified	Unidentified	Unidentified	Unidentified	Unidentified	Less
5e96707837fd2e6147a187c0676da6ec	1.31759e-05	0.75	0	Bulk soil_Root surface & Rhizosphere	2885	0.001	Bacteria	Actinobacteria	Actinobacteria	Actinomycetales	Unidentified	Unidentified	Unidentified	Less
9106a9b36c308baf8cf16f4b3d26d848	1.26879e-05	0.666667	0.0833333	Bulk soil_Root surface & Rhizosphere	2889	0.031	Bacteria	Chlorobi	SJA-28	Unidentified	Unidentified	Unidentified	Unidentified	Less
813a6ecf94523b791afd2eaefa2e3f25	1.17119e-05	0.666667	0	Bulk soil_Root surface & Rhizosphere	2896	0.001	Bacteria	OD1	SM2F11	Unidentified	Unidentified	Unidentified	Unidentified	Less
7a5a58e7bce79cc365df55772a631ac2	1.17119e-05	0	0.666667	Bulk soil_Root surface & Rhizosphere	2897	0.001	Bacteria	OD1	ABY1	Unidentified	Unidentified	Unidentified	Unidentified	More
2a43919d3990fe78b10d5a71de5a4d65	1.17119e-05	0	0.666667	Bulk soil_Root surface & Rhizosphere	2898	0.001	Bacteria	OD1	Unidentified	Unidentified	Unidentified	Unidentified	Unidentified	More
47dfa2b1f3e23dbf4008a3fbe55bbd78	1.17119e-05	0.666667	0	Bulk soil_Root surface & Rhizosphere	2899	0.001	Bacteria	TM7	TM7-1	Unidentified	Unidentified	Unidentified	Unidentified	Less
6b78309108b5bf37a5459f1ae7b1531b	1.17119e-05	0	0.666667	Bulk soil_Root surface & Rhizosphere	2900	0.001	Bacteria	TM7	TM7-3	Unidentified	Unidentified	Unidentified	Unidentified	More
2f27ebc5ed30edfdb34517a0f1b74c50	1.17119e-05	0	0.666667	Bulk soil_Root surface & Rhizosphere	2901	0.001	Bacteria	OD1	Unidentified	Unidentified	Unidentified	Unidentified	Unidentified	More
12f9a8452351caf9b58e790d15f6f181	1.17119e-05	0.666667	0	Bulk soil_Root surface & Rhizosphere	2902	0.001	Bacteria	Chloroflexi	Ktedonobacteria	Ktedonobacterales	Ktedonobacteraceae	Ktedonobacter	racemifer	Less
3d05736ec1281a5a0f8ae3bbdb6fe2f6	1.17119e-05	0.666667	0	Bulk soil_Root surface & Rhizosphere	2903	0.001	Bacteria	Chloroflexi	Ktedonobacteria	Thermogemmatisporales	Thermogemmatisporaceae	Unidentified	Unidentified	Less
fcfb4776f7337a9e7ff7d662337fc8bf	1.17119e-05	0.666667	0	Bulk soil_Root surface & Rhizosphere	2904	0.001	Bacteria	Chloroflexi	C	Unidentified	Unidentified	Unidentified	Unidentified	Less
b2d7b7da4d0ba6b03d7810d963803f2a	1.17119e-05	0	0.666667	Bulk soil_Root surface & Rhizosphere	2905	0.001	Bacteria	Chloroflexi	Anaerolineae	Anaerolineales	Anaerolinaceae	Leptolinea	tardivitalis	More
2defaa13783bc790b05398569a98fedf	1.17119e-05	0	0.666667	Bulk soil_Root surface & Rhizosphere	2906	0.001	Bacteria	Chloroflexi	Anaerolineae	Anaerolineales	Anaerolinaceae	Leptolinea	tardivitalis	More
43429f0d3f06954c14834b5308dcf78e	1.17119e-05	0	0.666667	Bulk soil_Root surface & Rhizosphere	2907	0.001	Bacteria	Chloroflexi	Anaerolineae	Anaerolineales	Anaerolinaceae	Leptolinea	tardivitalis	More
02bfb7efc430c2473e7c6cc5100d80ac	1.17119e-05	0.666667	0	Bulk soil_Root surface & Rhizosphere	2908	0.001	Bacteria	Chloroflexi	Anaerolineae	SBR1	A4b	Unidentified	Unidentified	Less
07c6d0bd0dce8d12c0675602f5748826	1.17119e-05	0.666667	0	Bulk soil_Root surface & Rhizosphere	2909	0.001	Bacteria	Chloroflexi	Anaerolineae	A31	Unidentified	Unidentified	Unidentified	Less
e696b087c43280c5d1858ec04c57aaf1	1.17119e-05	0	0.666667	Bulk soil_Root surface & Rhizosphere	2910	0.001	Bacteria	Unidentified	Unidentified	Unidentified	Unidentified	Unidentified	Unidentified	More
45a5f60ef106d2f05c059ab0d2f2bb86	1.17119e-05	0.666667	0	Bulk soil_Root surface & Rhizosphere	2911	0.001	Bacteria	Chloroflexi	Anaerolineae	A31	Unidentified	Unidentified	Unidentified	Less
50a8f8d6b204d8d91bc45a57fda432ca	1.17119e-05	0.666667	0	Bulk soil_Root surface & Rhizosphere	2912	0.001	Bacteria	Chloroflexi	Anaerolineae	SBR1	oc28	Unidentified	Unidentified	Less
63894f7202fa8661e9d9d6676bb006f1	1.17119e-05	0.666667	0	Bulk soil_Root surface & Rhizosphere	2913	0.001	Bacteria	Chloroflexi	SHA-26	Unidentified	Unidentified	Unidentified	Unidentified	Less
42785b98102299fb4d9784696f07f30d	1.17119e-05	0.666667	0	Bulk soil_Root surface & Rhizosphere	2914	0.001	Bacteria	Chloroflexi	Unidentified	Unidentified	Unidentified	Unidentified	Unidentified	Less
2273021c256b020d4ca066a5b72246ed	1.17119e-05	0.666667	0	Bulk soil_Root surface & Rhizosphere	2916	0.001	Bacteria	Armatimonadetes	SJA-176	RB	Unidentified	Unidentified	Unidentified	Less
68be89a891ff18d4a09460dce6fa5d96	1.17119e-05	0.666667	0	Bulk soil_Root surface & Rhizosphere	2917	0.001	Bacteria	Unidentified	Unidentified	Unidentified	Unidentified	Unidentified	Unidentified	Less
720900c6d38f932a8f63216fc936314e	1.17119e-05	0	0.666667	Bulk soil_Root surface & Rhizosphere	2919	0.001	Bacteria	Actinobacteria	Thermoleophilia	Gaiellales	Gaiellaceae	Gaiella	occulta	More
237748860331b848c7b73ff80ccfa17f	1.17119e-05	0	0.666667	Bulk soil_Root surface & Rhizosphere	2920	0.001	Bacteria	Actinobacteria	Thermoleophilia	Solirubrobacterales	Conexibacteraceae	Unidentified	Unidentified	More
70924ffdbcf1d0ca92374d282692f811	1.17119e-05	0.666667	0	Bulk soil_Root surface & Rhizosphere	2921	0.001	Bacteria	Actinobacteria	Thermoleophilia	Solirubrobacterales	Unidentified	Unidentified	Unidentified	Less
42b953959df2b3d90568da1741104f74	1.17119e-05	0.666667	0	Bulk soil_Root surface & Rhizosphere	2923	0.001	Bacteria	Actinobacteria	Actinobacteria	Actinomycetales	Micromonosporaceae	Unidentified	Unidentified	Less
2f7c6bb216c2d2f1c64ca78d2e07a11f	1.17119e-05	0.666667	0	Bulk soil_Root surface & Rhizosphere	2924	0.001	Bacteria	Actinobacteria	Actinobacteria	Actinomycetales	Micromonosporaceae	Unidentified	Unidentified	Less
ffe884521746bd42d9e2ef5c4e0a949f	1.17119e-05	0.666667	0	Bulk soil_Root surface & Rhizosphere	2925	0.001	Bacteria	Actinobacteria	Actinobacteria	Actinomycetales	Streptomycetaceae	Unidentified	Unidentified	Less
16021927e9070964f38613d1b4404e6a	1.17119e-05	0.666667	0	Bulk soil_Root surface & Rhizosphere	2926	0.001	Bacteria	Actinobacteria	Actinobacteria	Actinomycetales	Geodermatophilaceae	Blastococcus	jejuensis	Less
aff2a54306ffa157e10b2c8c7ceb29b0	1.17119e-05	0	0.666667	Bulk soil_Root surface & Rhizosphere	2928	0.001	Bacteria	Actinobacteria	Actinobacteria	Actinomycetales	Thermomonosporaceae	Unidentified	Unidentified	More
ea42e3e6eb014c622cde5a2663f12493	1.17119e-05	0	0.666667	Bulk soil_Root surface & Rhizosphere	2929	0.001	Bacteria	Acidobacteria	Solibacteres	Solibacterales	PK34	Unidentified	Unidentified	More
b6cfbbb07fb43bdaa3cb07ffa21bf7a2	1.17119e-05	0.666667	0	Bulk soil_Root surface & Rhizosphere	2930	0.001	Bacteria	Acidobacteria	Acidobacteriia	Acidobacteriales	Acidobacteriaceae	Granulicella	Unidentified	Less
2b861f1ccba58595441fb8c20d589541	1.17119e-05	0.666667	0	Bulk soil_Root surface & Rhizosphere	2931	0.001	Bacteria	Acidobacteria	Acidobacteriia	Acidobacteriales	Acidobacteriaceae	Unidentified	Unidentified	Less
17ba017d09ac2f81d90c6af649cae962	1.17119e-05	0.666667	0	Bulk soil_Root surface & Rhizosphere	2932	0.001	Bacteria	Unidentified	Unidentified	Unidentified	Unidentified	Unidentified	Unidentified	Less
99ea0551b5ac783313b0238ef91293dc	1.17119e-05	0.666667	0	Bulk soil_Root surface & Rhizosphere	2934	0.001	Bacteria	Unidentified	Unidentified	Unidentified	Unidentified	Unidentified	Unidentified	Less
a3c1eed9667be42b8eb111bc839a5ee2	1.17119e-05	0.666667	0	Bulk soil_Root surface & Rhizosphere	2935	0.001	Bacteria	Unidentified	Unidentified	Unidentified	Unidentified	Unidentified	Unidentified	Less
a37b3e1eb7ab794dc0aac422ce691448	1.17119e-05	0.666667	0	Bulk soil_Root surface & Rhizosphere	2936	0.001	Bacteria	Cyanobacteria	ML635J-21	Unidentified	Unidentified	Unidentified	Unidentified	Less
46d1dd76229bfa0daaf8b6813414ace8	1.17119e-05	0	0.666667	Bulk soil_Root surface & Rhizosphere	2937	0.001	Bacteria	Cyanobacteria	4C	YS2	Unidentified	Unidentified	Unidentified	More
4e1c4b3c7e13ad0602b32a4e4a589702	1.17119e-05	0	0.666667	Bulk soil_Root surface & Rhizosphere	2938	0.001	Bacteria	Unidentified	Unidentified	Unidentified	Unidentified	Unidentified	Unidentified	More
70a01375d856821d81d7f34841510d9f	1.17119e-05	0.666667	0	Bulk soil_Root surface & Rhizosphere	2939	0.001	Bacteria	Firmicutes	Clostridia	Clostridiales	Symbiobacteriaceae	Symbiobacterium	thermophilum	Less
3fb10dc293d66f21b97015519cc3ca11	1.17119e-05	0	0.666667	Bulk soil_Root surface & Rhizosphere	2940	0.001	Bacteria	Firmicutes	Clostridia	Clostridiales	Veillonellaceae	Succinispira	mobilis	More
024a60964d6ef335f70caa3b7a3cfb7b	1.17119e-05	0.666667	0	Bulk soil_Root surface & Rhizosphere	2941	0.001	Bacteria	Firmicutes	Bacilli	Bacillales	Bacillaceae	Unidentified	Unidentified	Less
5051a8f0e6396b4b0aeaaa4161b9153c	1.17119e-05	0	0.666667	Bulk soil_Root surface & Rhizosphere	2942	0.001	Bacteria	Firmicutes	Bacilli	Bacillales	Planococcaceae	Unidentified	Unidentified	More
677849c6ab81d582a3d0ec7d0b7e831c	1.17119e-05	0.666667	0	Bulk soil_Root surface & Rhizosphere	2946	0.001	Bacteria	Firmicutes	Clostridia	Clostridiales	Unidentified	Unidentified	Unidentified	Less
65d5d64b003cee72e192660fcedf9b36	1.17119e-05	0.666667	0	Bulk soil_Root surface & Rhizosphere	2947	0.001	Bacteria	Firmicutes	Clostridia	Clostridiales	Clostridiaceae	Clostridium	Unidentified	Less
adffbe6aa08024ce3ae8904b9ba87fda	1.17119e-05	0	0.666667	Bulk soil_Root surface & Rhizosphere	2949	0.001	Bacteria	Firmicutes	Clostridia	Clostridiales	Unidentified	Unidentified	Unidentified	More
16fd9ee1b1e1ab1a292a1b8a57245b88	1.17119e-05	0.666667	0	Bulk soil_Root surface & Rhizosphere	2950	0.001	Bacteria	Firmicutes	Clostridia	Clostridiales	Unidentified	Unidentified	Unidentified	Less
a778109b41fc5df495dd8fa470f770e2	1.17119e-05	0	0.666667	Bulk soil_Root surface & Rhizosphere	2951	0.001	Bacteria	Firmicutes	Clostridia	Clostridiales	Ruminococcaceae	Clostridium	Unidentified	More
37244c6f0c4f8b354500204b117f527f	1.17119e-05	0	0.666667	Bulk soil_Root surface & Rhizosphere	2954	0.001	Bacteria	KSB3	GN	Unidentified	Unidentified	Unidentified	Unidentified	More
165d7a4c042a8f8fd7b97f0739b72b55	1.17119e-05	0	0.666667	Bulk soil_Root surface & Rhizosphere	2955	0.001	Bacteria	Unidentified	Unidentified	Unidentified	Unidentified	Unidentified	Unidentified	More
bad5259b10fc96dbc1019bad53ca625e	1.17119e-05	0.666667	0	Bulk soil_Root surface & Rhizosphere	2957	0.001	Bacteria	Unidentified	Unidentified	Unidentified	Unidentified	Unidentified	Unidentified	Less
cb09f92a7a52104d8e4485e8bc87dfd9	1.17119e-05	0.666667	0	Bulk soil_Root surface & Rhizosphere	2958	0.001	Bacteria	Fibrobacteres	TG3	TG3-1	TSCOR	Unidentified	Unidentified	Less
9cec34f22f1d7971ad99919cab462e0e	1.17119e-05	0	0.666667	Bulk soil_Root surface & Rhizosphere	2959	0.001	Bacteria	Proteobacteria	Betaproteobacteria	Rhodocyclales	Rhodocyclaceae	Unidentified	Unidentified	More
2505f431343ba8a5c5e9c86055a6a185	1.17119e-05	0	0.666667	Bulk soil_Root surface & Rhizosphere	2960	0.001	Bacteria	Proteobacteria	Betaproteobacteria	Rhodocyclales	Rhodocyclaceae	Georgfuchsia	toluolica	More
2d44bc8bcff295b9ac6cc39cbeebd619	1.17119e-05	0.666667	0	Bulk soil_Root surface & Rhizosphere	2961	0.001	Bacteria	Proteobacteria	Betaproteobacteria	Rhodocyclales	Rhodocyclaceae	Unidentified	Unidentified	Less
a1e6c41e6f592d9d55c0566166d47235	1.17119e-05	0.666667	0	Bulk soil_Root surface & Rhizosphere	2962	0.001	Bacteria	Proteobacteria	Gammaproteobacteria	Legionellales	Unidentified	Unidentified	Unidentified	Less
86db87f0d22b7b4c29ccdc622b82be95	1.17119e-05	0	0.666667	Bulk soil_Root surface & Rhizosphere	2963	0.001	Bacteria	Proteobacteria	Gammaproteobacteria	Unidentified	Unidentified	Unidentified	Unidentified	More
860dd8685c3586369245ce6233e29c35	1.17119e-05	0	0.666667	Bulk soil_Root surface & Rhizosphere	2964	0.001	Bacteria	Proteobacteria	Gammaproteobacteria	Unidentified	Unidentified	Unidentified	Unidentified	More
a40817ba4401dd0f6339304041f1aea1	1.17119e-05	0.666667	0	Bulk soil_Root surface & Rhizosphere	2965	0.001	Bacteria	Proteobacteria	Alphaproteobacteria	Rhodospirillales	Acetobacteraceae	Unidentified	Unidentified	Less
10aba1b0b85abc8b157ceb05fb83d206	1.17119e-05	0	0.666667	Bulk soil_Root surface & Rhizosphere	2969	0.001	Bacteria	Bacteroidetes	Bacteroidia	Bacteroidales	Unidentified	Unidentified	Unidentified	More
cde441e78e98908cf8e6228f108c4f29	1.17119e-05	0.666667	0	Bulk soil_Root surface & Rhizosphere	2971	0.001	Bacteria	Nitrospirae	Nitrospira	Nitrospirales	Thermodesulfovibrionaceae	GOUTA19	Unidentified	Less
a27a1666e911736504372bb773566437	1.17119e-05	0	0.666667	Bulk soil_Root surface & Rhizosphere	2972	0.001	Bacteria	Unidentified	Unidentified	Unidentified	Unidentified	Unidentified	Unidentified	More
9789b265f44c6e8b10944fac6536691a	1.17119e-05	0	0.666667	Bulk soil_Root surface & Rhizosphere	2973	0.001	Bacteria	Verrucomicrobia	Pedosphaerae	Pedosphaerales	Pedosphaeraceae	Unidentified	Unidentified	More
c9b04f05d40715135e008f816dac9875	1.17119e-05	0.666667	0	Bulk soil_Root surface & Rhizosphere	2974	0.001	Bacteria	Unidentified	Unidentified	Unidentified	Unidentified	Unidentified	Unidentified	Less
e2bed5f50c8899bb4e693d83c310900b	1.17119e-05	0.666667	0	Bulk soil_Root surface & Rhizosphere	2976	0.001	Bacteria	Firmicutes	Bacilli	Bacillales	Thermoactinomycetaceae	Unidentified	Unidentified	Less
64f504fc5e1a2a614ad19125fa891714	1.17119e-05	0.666667	0	Bulk soil_Root surface & Rhizosphere	2977	0.001	Bacteria	Unidentified	Unidentified	Unidentified	Unidentified	Unidentified	Unidentified	Less
5cad6b726cc78a162f2aa50c634ce369	1.17119e-05	0.666667	0	Bulk soil_Root surface & Rhizosphere	2978	0.001	Bacteria	Proteobacteria	Deltaproteobacteria	Unidentified	Unidentified	Unidentified	Unidentified	Less
fbf5c0ce5834210615eb0a1cc6bad2d2	1.17119e-05	0	0.666667	Bulk soil_Root surface & Rhizosphere	2979	0.001	Bacteria	Proteobacteria	Deltaproteobacteria	Unidentified	Unidentified	Unidentified	Unidentified	More
92f96c3d947d9c1c3fb202b21bd80cb4	1.17119e-05	0.666667	0	Bulk soil_Root surface & Rhizosphere	2980	0.001	Bacteria	Proteobacteria	Deltaproteobacteria	Unidentified	Unidentified	Unidentified	Unidentified	Less
702ad8116b059cbcffa0767ff0d4dc37	1.17119e-05	0	0.666667	Bulk soil_Root surface & Rhizosphere	2981	0.001	Bacteria	Proteobacteria	Deltaproteobacteria	Syntrophobacterales	Syntrophobacteraceae	Desulfovirga	adipica	More
13671202c31c5ffe7bce57630552bc11	1.17119e-05	0.666667	0	Bulk soil_Root surface & Rhizosphere	2982	0.001	Bacteria	Proteobacteria	Deltaproteobacteria	Unidentified	Unidentified	Unidentified	Unidentified	Less
b2c02f43938c8b840476c36f1e2289b5	1.17119e-05	0	0.666667	Bulk soil_Root surface & Rhizosphere	2983	0.001	Bacteria	Proteobacteria	Deltaproteobacteria	Myxococcales	Unidentified	Unidentified	Unidentified	More
e2cc1b922c1dd75b7e4388612653489d	1.17119e-05	0.666667	0	Bulk soil_Root surface & Rhizosphere	2984	0.001	Bacteria	Proteobacteria	Deltaproteobacteria	Unidentified	Unidentified	Unidentified	Unidentified	Less
f592f76c5702a722109b198cf8bf2d53	1.17119e-05	0	0.666667	Bulk soil_Root surface & Rhizosphere	2985	0.001	Bacteria	Proteobacteria	Deltaproteobacteria	Desulfuromonadales	Pelobacteraceae	Desulfuromonas	Unidentified	More
e06d1753fc63548d915f8b681c9e5d71	1.17119e-05	0	0.666667	Bulk soil_Root surface & Rhizosphere	2986	0.001	Bacteria	Proteobacteria	Deltaproteobacteria	Desulfuromonadales	Pelobacteraceae	Desulfuromonas	michiganensis	More
656e2424ab6184f5e6fb770d9a86c453	1.17119e-05	0	0.666667	Bulk soil_Root surface & Rhizosphere	2987	0.001	Bacteria	Proteobacteria	Deltaproteobacteria	Desulfuromonadales	Pelobacteraceae	Unidentified	Unidentified	More
9589353544cf3979536572db131c2920	1.17119e-05	0	0.666667	Bulk soil_Root surface & Rhizosphere	2988	0.001	Bacteria	Proteobacteria	Deltaproteobacteria	Desulfuromonadales	Pelobacteraceae	Desulfuromonas	michiganensis	More
e11766c80ef9a8076b91386360a8d3b4	1.12239e-05	0.0833333	0.583333	Bulk soil_Root surface & Rhizosphere	2992	0.029	Bacteria	Proteobacteria	Deltaproteobacteria	Unidentified	Unidentified	Unidentified	Unidentified	Less
294ef9b4c2aadcbac44bc590b685a57e	1.07359e-05	0.5	0.166667	Bulk soil_Root surface & Rhizosphere	2998	0.032	Bacteria	Unidentified	Unidentified	Unidentified	Unidentified	Unidentified	Unidentified	Less
9d6548ff6fa94bc53464e5b793e5272f	1.07359e-05	0.5	0.166667	Bulk soil_Root surface & Rhizosphere	2999	0.03	Bacteria	Unidentified	Unidentified	Unidentified	Unidentified	Unidentified	Unidentified	Less
8520c36a70e4715baafcee5dd94414f1	1.07359e-05	0.5	0.166667	Bulk soil_Root surface & Rhizosphere	3000	0.025	Bacteria	Proteobacteria	Betaproteobacteria	Rhodocyclales	Rhodocyclaceae	Unidentified	Unidentified	Less
6e8eee8d14906d1b668df6e6576a136a	1.02479e-05	0	0.583333	Bulk soil_Root surface & Rhizosphere	3001	0.001	Bacteria	OD1	ZB2	Unidentified	Unidentified	Unidentified	Unidentified	More
0083ff2d66cf863dc447bce454f07d8a	1.02479e-05	0	0.583333	Bulk soil_Root surface & Rhizosphere	3003	0.001	Bacteria	OD1	ABY1	Unidentified	Unidentified	Unidentified	Unidentified	More
1313568b06d6be91569b135657d50cb3	1.02479e-05	0.583333	0	Bulk soil_Root surface & Rhizosphere	3005	0.001	Bacteria	Unidentified	Unidentified	Unidentified	Unidentified	Unidentified	Unidentified	Less
cf2a8a7fd5bd04ff579d7e8f8d8cd713	1.02479e-05	0	0.583333	Bulk soil_Root surface & Rhizosphere	3006	0.001	Bacteria	WS5	Unidentified	Unidentified	Unidentified	Unidentified	Unidentified	More
88209335a047dcf35edad4c4340a8b61	1.02479e-05	0	0.583333	Bulk soil_Root surface & Rhizosphere	3007	0.001	Bacteria	WS5	Unidentified	Unidentified	Unidentified	Unidentified	Unidentified	More
77dedcfa43d8638264139781aa883765	1.02479e-05	0	0.583333	Bulk soil_Root surface & Rhizosphere	3008	0.001	Bacteria	OP11	OP11-3	Unidentified	Unidentified	Unidentified	Unidentified	More
0c689de166fb21086d431477bfc001ff	1.02479e-05	0.583333	0	Bulk soil_Root surface & Rhizosphere	3009	0.001	Bacteria	Unidentified	Unidentified	Unidentified	Unidentified	Unidentified	Unidentified	Less
f6134c2d027bfc0b910581c83edec8cd	1.02479e-05	0.583333	0	Bulk soil_Root surface & Rhizosphere	3010	0.001	Bacteria	Elusimicrobia	Elusimicrobia	MVP-88	Unidentified	Unidentified	Unidentified	Less
bc009826b5cb2605fadf609fe513de50	1.02479e-05	0.583333	0	Bulk soil_Root surface & Rhizosphere	3011	0.001	Bacteria	Elusimicrobia	Elusimicrobia	FAC88	Unidentified	Unidentified	Unidentified	Less
b05614605a09097ee2029d61ea862697	1.02479e-05	0.583333	0	Bulk soil_Root surface & Rhizosphere	3014	0.001	Bacteria	Unidentified	Unidentified	Unidentified	Unidentified	Unidentified	Unidentified	Less
99bcc8a13e0a562c6c80fd5ca7ec5330	1.02479e-05	0.583333	0	Bulk soil_Root surface & Rhizosphere	3015	0.001	Bacteria	Chloroflexi	Ktedonobacteria	JG3	Unidentified	Unidentified	Unidentified	Less
bcf97fc39e0cc0da634d5259fe9dbb1e	1.02479e-05	0.583333	0	Bulk soil_Root surface & Rhizosphere	3017	0.001	Bacteria	Unidentified	Unidentified	Unidentified	Unidentified	Unidentified	Unidentified	Less
3de3de47fdf08ed1bc9e737852914989	1.02479e-05	0	0.583333	Bulk soil_Root surface & Rhizosphere	3018	0.001	Bacteria	Chloroflexi	Anaerolineae	Anaerolineales	Anaerolinaceae	Leptolinea	tardivitalis	More
7529cde641a4dc0bfd747849584c9438	1.02479e-05	0	0.583333	Bulk soil_Root surface & Rhizosphere	3019	0.001	Bacteria	Chloroflexi	Anaerolineae	Anaerolineales	Anaerolinaceae	Anaerolinea	Unidentified	More
a10060901cb9835c3c153691163a71a1	1.02479e-05	0.583333	0	Bulk soil_Root surface & Rhizosphere	3020	0.001	Bacteria	Chloroflexi	Anaerolineae	A31	Unidentified	Unidentified	Unidentified	Less
1072aec40a236f3841b7ef026c9dc4e8	1.02479e-05	0	0.583333	Bulk soil_Root surface & Rhizosphere	3021	0.001	Bacteria	Unidentified	Unidentified	Unidentified	Unidentified	Unidentified	Unidentified	More
56e8092220f521b87f2c75a7c22ba4b2	1.02479e-05	0.583333	0	Bulk soil_Root surface & Rhizosphere	3024	0.001	Bacteria	Spirochaetes	Spirochaetes	Spirochaetales	Spirochaetaceae	Spirochaeta	Unidentified	Less
2039458535429647b80d0bd9c3746c9e	1.02479e-05	0.583333	0	Bulk soil_Root surface & Rhizosphere	3025	0.001	Bacteria	Unidentified	Unidentified	Unidentified	Unidentified	Unidentified	Unidentified	Less
817dd7f2a189d94c20d131623b41d129	1.02479e-05	0	0.583333	Bulk soil_Root surface & Rhizosphere	3026	0.001	Bacteria	Actinobacteria	OPB41	Unidentified	Unidentified	Unidentified	Unidentified	More
fa09133b44ee5c7bf9fd5c4dc22ad176	1.02479e-05	0	0.583333	Bulk soil_Root surface & Rhizosphere	3027	0.001	Bacteria	Unidentified	Unidentified	Unidentified	Unidentified	Unidentified	Unidentified	More
639e60212c7b868f77be81b26dd7c62c	1.02479e-05	0.583333	0	Bulk soil_Root surface & Rhizosphere	3028	0.001	Bacteria	Actinobacteria	Actinobacteria	Actinomycetales	Streptomycetaceae	Streptomyces	Unidentified	Less
7812cc7dabc6905b7a8487d7d35f2fde	1.02479e-05	0.583333	0	Bulk soil_Root surface & Rhizosphere	3029	0.001	Bacteria	Actinobacteria	Actinobacteria	Actinomycetales	Intrasporangiaceae	Unidentified	Unidentified	Less
a43054c97421684a59dc8d1083675989	1.02479e-05	0.583333	0	Bulk soil_Root surface & Rhizosphere	3030	0.001	Bacteria	Actinobacteria	Actinobacteria	Actinomycetales	Thermomonosporaceae	Actinomadura	Unidentified	Less
7fd083c167c261306a7909ece9a5e0e4	1.02479e-05	0.583333	0	Bulk soil_Root surface & Rhizosphere	3031	0.001	Bacteria	Unidentified	Unidentified	Unidentified	Unidentified	Unidentified	Unidentified	Less
69bcdfcf8e308dd677c876394f47dbc7	1.02479e-05	0	0.583333	Bulk soil_Root surface & Rhizosphere	3032	0.001	Bacteria	Acidobacteria	Solibacteres	Solibacterales	Unidentified	Unidentified	Unidentified	More
148a77ed155250bbeb3821665685102a	1.02479e-05	0	0.583333	Bulk soil_Root surface & Rhizosphere	3033	0.001	Bacteria	Acidobacteria	Solibacteres	Solibacterales	Unidentified	Unidentified	Unidentified	More
d957151a2f46fc157a11f5eb8dd04976	1.02479e-05	0.583333	0	Bulk soil_Root surface & Rhizosphere	3035	0.001	Bacteria	Acidobacteria	Solibacteres	Solibacterales	AKIW659	Unidentified	Unidentified	Less
06e6c55f27012d811de45eb22134a4e8	1.02479e-05	0.583333	0	Bulk soil_Root surface & Rhizosphere	3037	0.001	Bacteria	Planctomycetes	Planctomycetia	Gemmatales	Gemmataceae	Unidentified	Unidentified	Less
5875aee24abf7b523c4ecb6aeb46abd1	1.02479e-05	0.583333	0	Bulk soil_Root surface & Rhizosphere	3038	0.001	Bacteria	Planctomycetes	Planctomycetia	Gemmatales	Isosphaeraceae	Nostocoida	Unidentified	Less
05e2036c98b53cd1ed5feeaf7acb9b97	1.02479e-05	0.583333	0	Bulk soil_Root surface & Rhizosphere	3039	0.001	Bacteria	Unidentified	Unidentified	Unidentified	Unidentified	Unidentified	Unidentified	Less
63bc5a5db40129122834f089ab18149c	1.02479e-05	0	0.583333	Bulk soil_Root surface & Rhizosphere	3042	0.001	Bacteria	Unidentified	Unidentified	Unidentified	Unidentified	Unidentified	Unidentified	More
[truncated: 15,128 more rows]

## Sheet: Table S3A
BULK SOIL
[truncated: 971 more rows]

## Sheet: Table S3B
SURFACE SOIL
[truncated: 861 more rows]

## Sheet: Table S3C
SURFACE WATER
[truncated: 2,749 more rows]

## Sheet: Table S4A
Betaproteobacteria - SURFACE SOIL
[truncated: 89 more rows]

## Sheet: Table S4B
Betaproteobacteria - SURFACE WATER
[truncated: 96 more rows]
